# Supplementary material for: Association Between Dietary Index for Gut Microbiota and Sarcopenic Obesity in Middle‐Aged and Elderly Population: The Mediation Role of Hepatic Steatosis Index
Source: Food Sci Nutr. 2026 Mar 30;14(4):e71703. doi: 10.1002/fsn3.71703 (PMC13170585; doi:10.1002/fsn3.71703)
Supplement: Supplementary file 1 — Table S1: The detailed raw data of dietary components used for calculation. [file FSN3-14-e71703-s002.xlsx]

## Sheet: raw data of dietary intake comp
SEQN	Group	avocado	broccoli	chickpea	coffee	cranberry	Fermented_dairy	fiber	green_tea	soybean	whole_grans	fat	refined_grains	processed_meat	red_meat
62179	Non-SO	0	155.75	0	0	78.75	656.78	21.3	392.2	74	0.83	139.15	14.95	3.18	3.18
62199	Non-SO	0	224	123	1837.87	0	245.26	29.6	0	0	8.16	151.2	16.32	3.66	3.66
62223	Non-SO	0	0	0	296	0	149.35	8.9	0	0	0	91.21	17.91	0	0
62231	Non-SO	0	230.56	0	0	0	509.9	15.5	473.6	165	3.79	78.78	5.85	0	0.52
62237	SO	0	78	0	1509.6	0	392.43	14.9	0	137.5	2.85	69.17	8.64	4.77	0
62261	Non-SO	0	972	0	0	0	422.43	9.3	0	9.17	1.11	67.72	21.43	4.55	4.55
62265	Non-SO	0	0	0	1184	0	1510	24.1	858.4	2.29	0	135.67	21.2	3.95	5.14
62277	Non-SO	0	0	0	488.4	0	217.525	6.8	1746.4	4.13	2.81	32.27	2.09	0	1.36
62280	Non-SO	0	80.5	0	0	154.38	126.31	12.2	0	119.25	0.13	43.3	6.52	1.86	2.03
62282	Non-SO	0	0	0	1.35	15.72	58.75	41	0	117	3.24	86.84	1.06	2.47	1.48
62291	Non-SO	0	0	0	0	0	303.79	22.9	828.8	0	4.93	81.25	10.36	0	0
62317	Non-SO	0	23.63	81.92	1657.6	0	445.33	16.6	0	0	0.64	102.29	10.19	0.84	6.23
62336	Non-SO	36.5	293.63	0	60.8	70.28	56.69	24.6	236.8	0	2	77.12	5.92	1.11	4.38
62359	Non-SO	0	0	0	288.6	595.94	369.75	18.1	518	4.58	1.3	61.14	2.71	0	8.17
62372	Non-SO	0	78.66	78.66	799.2	0	339.32	15.7	0	0	0.83	49	7.82	0.55	0.55
62399	Non-SO	100.5	0	0	253.745	0	670.58	31.5	251.6	113	1.21	81.94	11.88	0	1.17
62402	Non-SO	0	137.25	0	491.7	0	0	4.5	0	0	0	27.97	14.32	0	4.09
62407	Non-SO	0	0	0	506.6	0	1358.31	25.7	0	330	7.89	171.82	20.89	7.71	11.45
62414	Non-SO	0	0	0	0	0	234	25.2	0	367.88	2.28	87.83	12.15	0	1.97
62431	Non-SO	0	117	0	0	0	96	23.3	222	0	0.55	125.51	18.11	0.82	3.58
62450	Non-SO	0	0	0	506.6	0	0	10.9	0	0	0	65.8	11.87	0	7.3
62500	Non-SO	0	40.5	0	414	0	28.35	3.3	0	0	0	15.15	5.22	0	0
62513	Non-SO	0	0	0	253.3	35	0	7	0	0	0	31.9	2.47	0	0
62519	Non-SO	0	0	0	0	0	68.34	6.6	0	0	0.64	29.58	0.57	0.33	0.33
62521	Non-SO	0	709.5	0	1065.6	0	44.06	21.9	0	245	0.38	84.04	11.89	0	0
62522	Non-SO	0	0	0	288.6	0	206.82	9.2	0	0	1.31	30.24	5.83	0	1.18
62529	Non-SO	0	0	0	0	540.31	114	11.2	503.2	0	1.31	45.5	14.13	0	4.48
62530	Non-SO	0	0	0	6238.2	0	42	5.5	0	0	0	55.36	4.68	0.81	0.81
62531	Non-SO	0	328.13	0	251.6	0	422.63	23.5	503.2	0	3.71	153.63	13.56	1.21	1.21
62536	Non-SO	0	103.49	0	0	0	482.17	14	562.4	0	0.25	100.28	13.57	0.3	0.6
62548	SO	0	0	0	0	0	717	21.4	0	304	1.62	66.44	16.3	2.97	2.97
62558	Non-SO	0	265.38	0	606.8	253	0	5.1	0	0	2.15	37.23	6.19	0	0
62560	Non-SO	0	54.75	0	251.6	0	381.51	5.8	0	138	0	46.76	6.44	0	0.59
62573	Non-SO	244	171	0	236.8	0	457.4	8.1	0	0	0.86	73.12	13.85	1.98	4.81
62596	Non-SO	0	0	0	0	0	484.5	17.1	606.8	0	0.53	117.09	14.35	0.65	2.96
62599	Non-SO	0	0	0	384.8	0	28.06	10.7	0	0	1.1	56.02	11.8	5.94	5.94
62611	Non-SO	0	212.63	0	0	0	96	17.5	754.8	4.58	4.32	79.46	16.12	0	0
62651	SO	0	0	0	688.2	0	235.25	12.1	0	12.6	0	99.32	16.11	3.56	5.46
62652	Non-SO	0	217	0	0	151.38	444	18.3	340.4	0	0	156.41	19.38	2.07	4.01
62717	Non-SO	0	0	0	414.4	0	245.2	9.5	0	0	0	86.18	4.4	0.24	5.76
62720	Non-SO	0	148.5	15.38	207.2	0	307.7	26.3	0	153.41	6.88	111.65	15.65	0	0
62734	Non-SO	0	0	0	0	0	47.25	14.4	0	196.83	7.83	72.21	13.58	1.97	2.79
62737	Non-SO	0	199.5	0	0	0	0	9.7	399.6	105	0	38.22	6.89	0	1.62
62747	Non-SO	0	137.06	0	0	0	14.69	18.3	0	10.42	6.1	81.58	3.04	7.12	7.12
62750	Non-SO	0	164.34	0	177.6	0	408.73	14.9	2353.2	620.87	0.39	39.65	5.44	0	0
62757	SO	0	0	0	0	0	491	9.4	0	269	0	92.19	5.09	2.48	6.73
62772	SO	0	0	0	78.93	0	496.72	9.9	0	9.17	0.42	110.91	8.05	0.13	2.37
62792	SO	0	0	0	393.09	0	334.5	7.2	584.6	0	0	48.27	7.37	0	0
62798	Non-SO	0	0	0	745.595	0	225.25	17.5	0	0	0	123.15	10.36	1.63	1.63
62806	Non-SO	0	0	0	303.4	189.75	418.2	8.7	0	21.19	5.59	75.97	10.2	1.2	1.18
62809	Non-SO	0	0	0	0	0	171.5	8.6	592	113.75	0	100.13	10.5	3.85	3.85
62812	Non-SO	0	0	0	0	0	877	20	0	0	0.43	44.62	11.66	0.49	0.49
62818	SO	0	0	0	0	0	560	4.7	0	0	0.03	24.97	6.82	1.11	0.17
62819	Non-SO	0	243.78	0	1139.6	0	840.59	19.5	251.6	77.915	4.05	124.86	8.01	0.28	1.7
62821	Non-SO	0	0	0	0	0	73	5.5	0	0	0.18	53.68	4.49	0.6	0.6
62823	Non-SO	0	0	0	0	0	206.33	16.3	0	79.33	1.69	93.65	19.79	0	3.45
62841	Non-SO	0	0	0	741.6	0	497.5	11.1	0	0	0.3	53.43	17	0.46	1.47
62855	Non-SO	0	282	10.25	205.2	0	286.5	15.6	799.2	204	1.35	151.06	14.2	3.18	3.18
62859	Non-SO	0	0	0	670.5	0	496.825	19.3	0	0	2.81	117.9	6.34	0.23	0.23
62864	Non-SO	0	0	0	236.8	0	0	13.1	0	10.31	2.65	58.52	1.62	8.49	6.51
62871	Non-SO	156	259.25	0	118.4	0	598.31	19.2	0	0	0	97.32	18.52	0.99	2.47
62875	Non-SO	183	0	0	0	0	247.56	13.8	0	0	1.87	49.53	5.02	0	2.17
62881	Non-SO	0	336	0	1354.2	0	645.79	22.5	118.4	534.21	3.15	76.31	11.92	0.4	0.4
62902	Non-SO	366	0	0	1398.6	0	1247.5	26.7	0	0	3.6	131.02	16.69	0	1.43
62912	SO	0	0	0	0	0	74	16.1	518	0	0	153.04	4.01	9.12	6.995
62935	SO	0	201	0	2575.2	156.25	909.53	39.8	0	234	2.3	123.44	18.27	0.83	0.83
62941	Non-SO	0	0	0	0	0	769.5	8.9	1036	0	1.31	45.64	9.7	0	1.35
62945	Non-SO	0	0	0	326	0	370.99	21.4	0	0	0	124.97	15.85	1.09	4.23
62971	SO	0	0	0	1393.25	0	247.73	17	0	64.6	0.95	119.33	21.17	1.34	6.02
62994	Non-SO	0	0	0	0	0	0	9.9	902.8	442.25	0	24.26	6.79	0	1.81
63006	Non-SO	0	0	0	562.4	0	0	10.7	0	0	0	55.74	11.91	0	1.4
63021	Non-SO	0	0	0	0	0	0	11.2	0	0	2.61	34.06	2.88	0	1.05
63022	Non-SO	0	0	0	791.8	0	376.45	13.5	429.2	0	2.09	56.03	6.98	1.79	0.69
63033	Non-SO	0	0	0	547.6	0	57.5	35.1	0	438	3.64	172.37	16.29	2.89	6.7
63040	Non-SO	0	0	0	259.2	0	0	14.9	0	245	1.62	42.5	8.75	0	0
63045	Non-SO	104	397.75	0	653.6	0	262	8.7	0	217	0.07	67.3	12.06	3.76	0.15
63071	Non-SO	0	0	0	473.6	0	170	15.3	0	0	1.31	35.53	6.4	0.98	0.98
63076	Non-SO	0	0	0	273.8	78.75	21	23.8	518	13.66	3.66	114.96	10.69	3.61	0.89
63082	Non-SO	0	330.75	0	414.4	0	63.665	19.1	0	25.265	4.51	37.66	16.47	0	0.43
63103	Non-SO	0	455.75	309.75	0	0	1398.8	41.9	769.6	0	10.94	52.08	8.56	0	0
63124	Non-SO	0	0	0	119.2	0	10.5	9.5	0	23.58	0.28	50.21	6.84	2.26	1.27
63137	Non-SO	0	98	0	0	211.875	79.35	21	0	0	0	115.5	14.16	1.38	1.38
63142	Non-SO	0	0	0	0	35	60	13	296	0	2.61	87.81	16.41	0	2.42
63159	Non-SO	0	271.25	0	592	0	21	22.6	740	280.42	1.37	44.6	10.17	0	6.99
63162	Non-SO	0	0	0	253.745	70	121	11.9	710.4	330	2.28	30.15	3.91	0	0
63163	SO	0	0	0	0	0	459	8.9	606.8	123.75	0	226.34	9.42	0	5.64
63164	Non-SO	0	57.09	18.38	621.6	0	49.44	16.7	0	0	0	66.89	5.56	0	3.26
63174	Non-SO	0	0	0	414.4	0	415.5	26.2	518	87.58	6.02	127.81	18.31	1.59	1.85
63180	Non-SO	0	0	0	0	0	423.405	33.2	244.2	0	5.86	87.42	11.29	0	0.44
63194	Non-SO	0	290.62	0	0	0	0	16.8	1746.4	1.36	0	46.48	3.84	0	1.68
63200	SO	0	82.5	0	0	0	237.5	4.5	1894.4	0	0.36	28.35	6.75	0	0
63211	Non-SO	0	0	0	473.6	0	1241.48	25.4	0	0	1.35	139.54	21.58	0.45	2.27
63216	Non-SO	0	22	0	0	0	149	24.2	947.2	0	5.98	56.68	6.83	0	2.91
63222	Non-SO	0	0	0	0	0	272.09	8.6	0	137.5	0.13	64.71	5.64	0	1.84
63223	Non-SO	0	0	0	592	0	961.29	27.2	0	0	0.4	122.82	23.42	0.48	0.48
63230	Non-SO	0	0	0	305.45	0	875.75	13.1	0	619	1.79	37.08	6.12	0	0
63242	Non-SO	65.63	241.5	0	0	66.75	21	31.6	0	13.8	2.55	137.36	23.29	0	6.51
63263	Non-SO	0	0	0	197.44	0	293.92	12.5	0	44.58	0.31	101.49	14.66	5.21	5.21
63296	Non-SO	78	213.61	0	245.85	0	0	32.9	843.6	720.52	0	53.65	8.61	0	0.66
63297	Non-SO	0	0	0	0	0	535.64	10.6	0	0	0.98	36.11	14.95	5.93	0
63310	Non-SO	0	0	0	503.2	0	0	16.2	0	0	0.82	157.47	17.72	0.66	1.5
63313	Non-SO	0	189.58	0	0	0	421.38	14.5	495.8	144.3	0.29	127.68	14.92	2.68	3.04
63323	Non-SO	0	324	0	789.75	0	63.8	7.5	710.4	52.8	0	49.45	6.77	0	0
63326	Non-SO	0	112.5	0	0	0	152.5	5	0	0	0.14	12.91	3.55	0	1.17
63330	Non-SO	0	0	0	858.4	0	272.03	6.3	0	0	0.22	78.32	9.47	2.61	3.875
63374	Non-SO	0	0	0	0	0	42	13.1	0	0	0	117.62	12.54	4.91	8.47
63380	Non-SO	0	0	0	1785.8	0	76	10.2	0	0	0.52	138.86	9.84	6.36	4.62
63383	Non-SO	0	0	0	503.2	0	330.51	36.6	236.8	9.17	1.37	134.39	17.46	5.92	12.21
63397	SO	0	0	0	0	0	0	13.8	0	0	0	17.57	4.63	0	1.03
63404	Non-SO	0	0	0	0	0	72	5.3	0	1.15	0	25.31	5.53	4.56	0.795
63426	Non-SO	0	0	0	414.4	0	778	4.3	858.4	0	0	32.9	10.35	0	2.26
63465	Non-SO	0	0	0	432.75	0	518.67	23.8	0	345.25	6.57	104.35	15.22	0.49	4.8
63466	Non-SO	0	0	0	0	0	87.37	6.5	148	0	0	89.3	3.94	0	3.51
63468	Non-SO	0	0	0	0	0	296.16	28.1	0	0	0.54	69.6	2.21	0.26	0.26
63496	Non-SO	0	0	0	1213.6	0	556	35.7	0	0	8.77	199.43	16.79	5.9	5.9
63510	Non-SO	58.25	0	0	0	343.75	943.505	19	266.4	0	2.46	51.21	3.76	0	0
63515	Non-SO	0	0	0	614.2	189.75	278.38	8.8	0	0	0	50.25	4.9	0	0
63516	Non-SO	0	0	0	341.45	0	212	20	0	145	0	58.25	16	0	0
63519	Non-SO	0	408	0	0	0	0	34.1	414.4	555.75	13.34	59.73	2.17	0	0
63532	Non-SO	0	0	0	0	0	106.58	15.7	0	2.47	3.11	166.36	10.19	0	4.81
63540	Non-SO	404.13	0	0	355.2	0	593.13	24.3	0	4.58	0.77	155.76	11.4	0	4.32
63545	Non-SO	0	5.5	0	0	0	42.4	10.4	858.4	17.5	0.54	67.32	8.59	1.65	0.04
63550	Non-SO	0	0	0	0	0	437.79	5.7	0	18.33	0	120.71	8.25	1.21	1.21
63551	Non-SO	0	0	0	0	0	305.44	12.1	0	77.61	3.03	62.37	7.75	0	1.98
63552	Non-SO	0	0	0	236.8	0	0	23.3	0	0	0	67.58	8.08	0	2.6
63576	Non-SO	0	46	0	251.6	0	276.25	45.5	0	0	0	115.46	10.17	0.68	0.54
63633	Non-SO	18.25	58.66	30	799.2	0	551.13	21.9	0	288.75	2.66	90.3	13.22	2.12	1.06
63639	Non-SO	0	0	0	372.5	359.38	269	7.9	0	0	2.52	65.75	4.79	0	1.98
63664	Non-SO	0	393.32	0	503.2	0	937.19	15.6	0	357.66	4.94	107.14	18.86	0	0
63665	SO	0	0	0	0	0	170	9.3	925	0	6.53	42.89	3.69	0.99	11.42
63680	Non-SO	0	0	0	275.65	44.5	922	21.6	0	4.58	0	120.6	28.17	0	18.74
63683	Non-SO	0	0	0	710.4	0	925.5	10.5	0	0	0	77.57	8.79	0.81	3.88
63684	Non-SO	0	189	0	0	0	159.5	3.7	0	0	0	72.55	10.29	1.87	1.87
63699	Non-SO	0	0	0	128.265	0	178.99	21.1	1258	56.5	0	72.61	4.04	0	0
63701	Non-SO	77.66	0	0	932.4	0	741.44	22.3	0	313.25	0.11	78	12.06	2.62	0
63713	Non-SO	134.75	558	0	0	343.75	39	51.2	0	204	11.58	93.98	17.15	0	0
63717	Non-SO	131.06	0	0	177.6	0	438.82	17.2	359.04	234	1.91	58.09	8.45	0	0.58
63718	Non-SO	0	0	0	177.6	0	235	1.1	0	0	0	4.72	4.84	0	0
63729	SO	0	0	0	429.2	0	420.4	15.8	0	0	1.1	58.04	18.52	9.88	4.94
63733	SO	0	636.66	0	379.8	0	1107.27	9.8	236.8	365	2.98	26.82	3.88	1.98	1.98
63746	Non-SO	0	0	0	0	0	82	9.6	0	13.8	0	103.64	4.23	0	1.84
63754	Non-SO	0	0	0	0	0	734.13	11.2	0	0	0.3	112.3	11.36	1.79	2.17
63759	Non-SO	0	0	0	0	105	263	18.5	0	199.065	4.92	45.92	14.07	3.95	0.69
63766	Non-SO	0	0	0	1091.9	0	279.49	6.3	0	109.5	1.83	112.96	3.5	1.98	8.4
63802	Non-SO	0	0	0	0	0	72.25	19.3	0	28	0	187.22	11.06	0	0
63805	Non-SO	0	0	0	335.465	0	404.25	14.4	0	444.83	7.03	51.22	10.9	0.97	1.76
63817	Non-SO	0	65.2	0	481	0	65.4	11.6	103.6	0	0.67	77.11	7.2	1.27	4.08
63820	Non-SO	0	0	0	458.8	0	0	5.9	0	13.8	0	36.58	4.15	0	2.13
63827	SO	0	117	0	488.4	0	55	17.7	377.4	0	1.13	25.7	7.16	0	3.48
63832	Non-SO	0	0	0	0	0	1104	13.4	0	0	0.7	140.39	23.24	1.61	3.18
63834	Non-SO	0	504	0	445.3	0	0	15.2	0	0	0	29.87	9.71	0	0
63847	Non-SO	0	0	0	1391.2	0	35.69	12.1	0	13.75	0.54	98.19	17.55	0.82	3.62
63850	Non-SO	0	164	0	0	0	459.5	26.3	266.4	279	0	80.63	10.63	0	1.01
63852	SO	0	368	0	1539.2	0	297.07	4.4	0	226	2.61	36.44	5.68	0	0
63859	Non-SO	0	171	0	0	0	263.88	10.9	0	4.58	1.1	94.69	5.49	3.44	6.61
63860	Non-SO	0	90.75	0	251.6	0	299.11	19.5	0	54.25	3.31	76.9	5.86	0	0
63871	Non-SO	0	0	0	0	250	23.45	9.4	0	4.58	2.99	72.17	0.96	3.65	4.92
63891	Non-SO	0	92	0	0	203.13	153.33	7.4	325.6	152	0.57	49.33	6.2	0	1.12
63898	SO	0	0	0	0	0	514	9	0	0	4.32	120.12	11.72	1.34	10.69
63918	Non-SO	0	0	0	0	0	690.5	13.7	355.2	519.17	1.82	89.85	4.2	4.01	3.02
63948	Non-SO	0	0	0	0	0	258	15.3	0	0	1	43.44	3.94	0	2.37
63957	Non-SO	0	0	0	266.4	0	0	13.5	0	0	0	37.63	1.15	0	0
63998	Non-SO	58.25	0	0	0	0	41.3	13.2	0	0	1.24	57.53	0	0	1.29
64032	Non-SO	0	0	0	484.25	0	1882.02	20.6	0	238	1.47	115.17	31.45	0	0
64048	Non-SO	0	0	0	355.2	0	162.75	13.4	0	55	3.39	140.45	15.58	6.23	2.23
64055	SO	0	368	0	0	0	170	9.8	710.4	52	2.61	49.6	8.76	5.81	1.83
64064	Non-SO	0	0	0	384.8	0	8.75	3.1	0	0	0.28	32.06	7.57	0	0
64065	Non-SO	0	0	0	0	130	879.82	35.3	0	0	4.41	164.67	22.71	2.29	2.29
64077	Non-SO	0	0	0	0	269.06	411.75	69.2	0	0	0	71.55	10.74	0.56	1.45
64086	Non-SO	0	0	0	303.4	0	0	27.3	199.8	663.6	7.56	57.23	8.56	0	0.18
64089	Non-SO	0	0	0	0	0	292.68	8.2	1853.25	12.05	2.01	64.68	8.22	0.5	0.5
64098	Non-SO	0	0	0	0	0	0	7.2	858.4	0	0	26.22	9.69	0	1.9
64134	Non-SO	0	0	0	214.6	0	58	8.1	236.8	0	0	56.58	2.94	0	0.11
64146	Non-SO	0	178.5	0	415.6	0	535.04	14.4	118.4	0	0.39	76.13	13.89	0	2.33
64161	SO	0	0	0	0	0	160.46	10.6	0	19.39	0.64	127.38	8.09	4.06	1.09
64163	Non-SO	0	0	0	255.33	0	235.38	27	532.8	4.58	1.18	59.91	12.61	0	0
64179	Non-SO	0	0	0	148	129.75	1500	35.8	0	0	0	68.25	24.05	0	1.35
64181	Non-SO	0	0	0	355.2	0	294.75	13	518	0	1.31	85.91	4.95	0	2.99
64218	Non-SO	0	384.78	0	0	0	125	32.7	340.4	0	3.2	51.38	3.69	2.47	1.09
64227	SO	0	0	0	251.6	0	151.34	6.6	0	0	1.38	38.55	14.89	0	1.69
64229	Non-SO	0	0	0	0	0	362	7.4	710.4	0	0	70.45	16.5	1.6	4.17
64235	Non-SO	0	0	0	355.2	553.44	154	15	0	1.15	0.55	78.05	15.22	1.48	3.86
64245	Non-SO	0	0	0	1154.4	0	471.5	9.2	0	0	0	99.38	10.01	3.95	3.95
64265	Non-SO	0	0	0	0	328.13	420.17	37.9	0	238	11.23	222.16	14.22	0.62	0
64270	Non-SO	0	0	0	414.4	0	932.08	17.2	0	0	0.07	78.97	18.3	0	2.38
64276	Non-SO	0	0	0	0	0	1553.5	21.1	0	0	0	107.47	24.44	0	5.64
64277	Non-SO	50.25	0	0	251.6	0	664.26	27.6	148	27.5	0	81.75	18.23	0	0
64291	Non-SO	0	340.2	0	148	0	0	5.4	0	0	1.9	24.08	7.47	0	0
64292	Non-SO	0	0	0	0	0	0	14.7	0	0	1.42	123.82	12.78	1.41	1.41
64302	SO	0	0	0	0	330	331.75	15.8	251.6	354	4.95	68.99	11.85	0.73	0.73
64311	Non-SO	0	0	0	0	0	0	9.4	355.2	28.75	3.33	38.93	2.27	0.36	0.36
64315	Non-SO	0	0	0	177.6	0	54	4.8	355.2	0	0.18	29.13	6.67	0	0.11
64333	Non-SO	0	513	0	0	123.5	0	13	688.2	64	0	63.12	8.81	0	6.35
64347	Non-SO	0	0	0	710.4	0	151.48	16.9	429.2	13.75	4.06	69.96	10.92	2.97	0
64360	SO	0	60.75	0	356	0	42	11.4	0	4.58	0	22.28	3.36	0	0.5
64369	Non-SO	0	0	0	0	0	330	19.6	0	0	1.28	163.75	14.45	4.24	10.82
64377	Non-SO	0	0	0	715.2	0	0	8.3	0	0	1.38	64.86	4.64	3.78	3.78
64390	Non-SO	0	0	0	0	0	822	9.4	0	0	0	54.39	9.05	1.05	1.05
64396	Non-SO	404.13	141.75	0	0	0	663.27	45.7	0	0	0	212.08	18.39	1.57	5.51
64397	Non-SO	0	0	0	0	0	103.98	32.2	0	238.25	3.3	84.09	1.87	0	0
64402	SO	0	299.25	0	653.6	0	0	34.2	0	0	0	76.11	9.06	0.81	0.81
64412	Non-SO	0	0	0	444	0	260.25	7.7	0	0	0	76.66	11.33	0	2.97
64413	Non-SO	0	0	0	0	267	250.59	33	296	0	1.76	88.55	15.21	0	0
64420	Non-SO	0	0	0	419.55	0	310.24	12.5	0	245	1.98	110.26	6.58	0	0
64439	Non-SO	0	0	0	725.2	173	890	8.6	2323.6	9.58	1.36	99.8	10.93	2.42	10.82
64459	Non-SO	0	0	0	0	0	529.5	5.6	0	143	0	59.72	10.62	0	3.15
64469	Non-SO	0	0	0	518	0	237	27.6	0	237	2.91	90.64	6.6	0	0.67
64472	Non-SO	0	0	0	710.4	0	70	12.1	0	28	3.22	22.95	6.01	0.03	0.89
64495	Non-SO	0	0	0	0	0	639.81	11.2	1036	250.54	0.83	84.81	13.07	1.59	4.83
64498	Non-SO	66.99	175.5	0	207.2	0	153.74	25.9	370	403.81	6.71	57.85	9.36	0.02	0.16
64504	Non-SO	0	0	0	303.4	0	269.25	9.1	414.4	9.17	0.28	40.26	11.46	3.5	0.5
64530	Non-SO	0	0	0	0	0	969.75	26.6	3219	371	2.61	207.47	11.5	0	4.1
64548	Non-SO	0	206.5	206.5	0	0	339.25	18.7	606.8	0	4.05	49.16	8.2	0	0
64564	Non-SO	201	0	0	765.55	102	0	27	0	151.88	0.28	87.06	14.32	0.4	1.57
64572	Non-SO	0	983.93	0	0	0	0	13	340.4	0	1.31	48.41	15.01	0	3.43
64582	Non-SO	0	106.94	106.94	715.2	0	106.94	30.5	0	0	3.2	40.76	11.15	0	6.14
64591	Non-SO	0	0	0	357.6	0	0	3.3	0	0	0	75.54	1.2	0	0
64602	Non-SO	0	0	0	444	0	706	13.6	0	0	3.62	70.23	10.89	0	2.58
64606	Non-SO	0	325.5	0	0	0	78.48	8.3	0	330.08	1.94	44.96	10.09	3	3
64610	Non-SO	0	0	0	0	447.69	421.62	19.2	1406	0	0.78	119.89	33.76	0.44	2.49
64611	Non-SO	0	0	0	525	234.38	807.75	15.8	458.8	525	3.34	90.18	12.42	2.45	0.64
64628	Non-SO	0	320.5	0	0	0	44.06	26.8	0	367.5	0	5.4	5.98	0.52	0.52
64643	Non-SO	0	0	0	236.8	0	122.5	25.1	118.4	0	4.16	100.28	11.06	0.6	2.23
64664	Non-SO	0	451	0	0	0	563.85	17.6	0	9.875	1.28	94.88	16.3	3.95	5.93
64667	Non-SO	0	0	0	518	0	0	5	0	18.55	1.1	40.96	6.66	1.64	1.64
64675	Non-SO	0	189.88	0	0	0	504.03	15.4	0	189.88	2.19	139.27	18.69	3.5	5.68
64676	Non-SO	0	0	0	150	156.25	386.49	6.7	0	13.75	0	52.39	9.01	0.76	1.05
64677	Non-SO	100.5	0	0	214.6	0	129.96	3	2024.64	0	1.09	42.72	3.04	0.82	0.82
64713	Non-SO	0	0	0	253.3	415.13	323.53	15	0	0	2.76	77.41	9.22	0.4	4.24
64721	Non-SO	0	0	0	414.4	0	0	6.7	0	0	0	45.84	3.45	0	2.58
64727	Non-SO	0	465.76	0	774.5	233.63	1418	34.2	0	0	0	51.55	25.7	0	4.93
64740	Non-SO	130	258.5	0	506.6	0	0	19.9	0	0	2.17	103.29	15.49	0.28	1.57
64742	Non-SO	0	0	0	0	0	505.46	38	769.6	170.65	4.09	161.84	20.85	1.71	3.51
64745	Non-SO	0	0	0	0	375	815.88	23.5	0	0	0	146.72	33.34	2.18	2.18
64769	Non-SO	0	0	0	0	0	414.6	9.1	177.6	0	3.45	68.46	8.16	0	0
64777	Non-SO	0	0	0	0	0	0	19.1	799.2	0	1.78	67.48	4.44	0	8.36
64782	Non-SO	0	0	0	592	0	159	61.1	0	0	2.76	249.98	21.49	0	0
64786	Non-SO	0	582	0	0	0	122	19.5	0	37.77	0.63	74.44	9.47	0	4.3
64800	Non-SO	0	194	0	491.7	741	213.13	8.1	0	0	1.62	48.55	5.6	0	0
64801	SO	0	0	0	251.6	155.75	721	15.9	636.4	0	0	53.34	16.25	0.05	0.5
64813	Non-SO	0	68.4	0	710.4	0	68.4	0.7	0	0	0	13.23	0	1.03	1.61
64822	Non-SO	0	0	0	1716.8	0	342	16.1	0	0	1.87	131.55	18.11	0	7.46
64825	Non-SO	0	0	0	858.4	89	235.96	32.2	1036	0	0	62.53	10.33	0.02	0.74
64828	SO	0	299.25	0	0	0	115	11.7	0	0	0.46	27.02	10.62	0	1.81
64859	Non-SO	0	0	0	430.9	0	204.75	10.1	0	4.58	0	14.95	6.09	0	0.52
64860	Non-SO	0	0	0	518	0	495	20.1	0	0	0	238.26	20.27	1.63	10.03
64871	Non-SO	0	0	29	592	0	589.585	30	0	0	2.43	68.95	6.12	0	0
64876	Non-SO	76.66	0	43.38	888	0	678.64	35.6	0	81.38	13.79	138.45	18.05	0	1.05
64877	Non-SO	0	0	0	0	0	363.5	19.5	0	0	7.9	97.95	12.73	0.99	0
64886	SO	0	0	0	606.8	0	288	30.9	0	0	0.55	40.93	8.15	0	4.67
64889	Non-SO	0	0	0	173.75	0	211.5	3	0	0	0	64.4	9.24	0.63	0.9
64931	Non-SO	0	0	0	0	0	26	8.7	636.4	28	0.95	30.09	8.38	0	0.73
64961	Non-SO	0	0	0	858.4	0	709.36	75.7	0	0	0	129.88	10.84	0	0
64963	Non-SO	0	60	0	0	27.5	1054.9	36.2	0	0	2.23	175.35	31.93	2.61	3.37
64968	Non-SO	0	104.01	0	0	0	14.7	19.8	118.4	243.58	3.33	106.07	5.34	6.27	1.16
64979	Non-SO	0	0	0	0	0	925.65	3.2	0	0	0.19	56.99	7.73	0	1.98
64981	Non-SO	0	498	0	208.6	339.63	407	8.2	0	0	0.06	54.11	11.79	0	0
64998	Non-SO	0	0	0	503.2	0	377.25	17.7	0	0	2.6	163.37	4.7	0.81	13.11
65006	Non-SO	0	0	0	518	0	833.1	14.8	0	224	0	74.05	7.67	0	0
65009	Non-SO	0	0	0	238.4	0	120.25	2.5	0	0	0.93	49.11	6.47	6.92	6.92
65014	Non-SO	0	0	0	0	0	805	16.2	710.4	0	2.32	181.26	19.71	0	3.64
65040	Non-SO	0	0	0	0	0	267.79	3.5	0	92.33	0.5	80.14	4.26	0	0
65066	Non-SO	0	0	0	1110	0	21	22.7	717.8	0	2.88	79.96	8.42	0	0
65075	Non-SO	0	143	0	178.8	0	450.68	3.1	0	360.5	0	42.8	10.51	0.75	0.75
65076	Non-SO	0	0	0	577.2	0	114.755	22.4	0	0	0	145.16	12.7	0	1.65
65135	Non-SO	0	0	0	157.825	0	443.47	13.8	429.2	0	1.76	81.23	9.97	0.6	0.6
65144	Non-SO	0	0	0	0	0	21.545	16.2	0	0	3.22	29.19	3.72	0.45	0.62
65145	Non-SO	0	0	0	1702	0	330	16.4	0	0	8.91	42.29	10.23	0	1.32
65150	Non-SO	0	0	0	0	0	319.44	11.1	1087.8	55.94	0.42	47.75	4.02	0	0.82
65169	Non-SO	0	81.7	0	129.135	156.25	270.5	18.4	0	248.63	9.12	19.11	5.01	0	0
65175	Non-SO	0	0	0	759.9	0	35	6.4	0	0	0	77.92	8.41	6.99	6.99
65176	Non-SO	0	0	0	0	0	479	3.7	518	0	0.26	33.35	11.55	0	0
65179	Non-SO	0	0	0	440.8	0	353.31	25.6	0	218.38	2.52	63.77	10.34	0	0
65182	Non-SO	0	0	0	121.6	0	29.09	0.5	0	20	0	23.17	5.1	0	0
65184	Non-SO	0	0	0	170.2	0	0	17.5	444	0	0.55	44.07	10.53	0.44	4.57
65188	Non-SO	0	118	118	0	0	296.14	14.2	525.4	68.75	5.32	38.98	7.75	0	0
65192	Non-SO	0	0	0	518	0	338.73	26.8	0	0	1.5	74.88	9.84	0.17	0.38
65199	Non-SO	0	106.31	0	0	0	84	13.8	1065.6	354.75	2.28	91.06	9.45	0	0
65202	Non-SO	0	0	0	0	0	394.05	27	0	0	0.34	82.5	19.96	0	3.72
65205	Non-SO	100.5	0	0	370	0	242.45	19	0	0	0	58.71	7.13	0	0.6
65255	Non-SO	0	0	0	562.4	0	100.75	41.2	1376.4	14	4.97	197.54	9.03	0	0
65260	Non-SO	0	221.81	0	156.45	0	30.5	4.5	0	0	1.31	23.67	5.84	0	3.26
65265	Non-SO	0	0	0	305.45	140.57	474.69	64.6	0	0	0.71	100.24	25.65	0	6.2
65266	Non-SO	174.75	0	0	888	0	316.38	23.9	0	198	4.65	150.68	15.95	0	2.8
65308	Non-SO	0	78	0	0	86.5	33.75	22.2	0	0	0	35.66	10.96	0.05	3.57
65316	Non-SO	0	117	0	0	0	0	38.3	0	0	2.61	184.33	9.83	1.13	3.37
65331	Non-SO	0	0	0	245.85	233.63	21	25.4	236.8	15.6	1.16	114.96	10.54	3.38	5.64
65335	Non-SO	130	199.5	0	357.6	0	176.4	15.7	1420.8	0	2.82	91.6	20.39	1.13	2.32
65346	Non-SO	0	0	0	236.8	430	101	12.7	0	102.38	5.45	17.46	4.39	1.98	0
65348	Non-SO	0	0	0	1213.6	0	576.9	10.1	0	0	0	89.07	15.8	1.98	1.98
65358	Non-SO	0	237.03	0	864.2	0	18.85	18.5	0	175.5	1	57.15	2.63	0	0
65373	Non-SO	0	0	0	1139.6	0	799	13.1	0	226	0	64.75	15.28	0	3.02
65375	Non-SO	0	86	0	0	0	338.5	3.8	902.8	0	1.21	33.25	4.7	0	1.86
65396	Non-SO	0	0	0	593.7	0	98.52	19.6	0	98.52	0.55	125.08	13.44	1.13	1.13
65399	Non-SO	0	0	0	732.4	494	97.39	14.1	251.6	0	4.49	44.17	2.62	0.1	0.1
65401	Non-SO	0	0	0	236.8	0	204.84	17	888	0	1.38	67.3	15.27	0.55	1.05
65407	Non-SO	0	0	0	0	0	461.25	14.3	592	0	1.37	135.56	12.12	0	0
65423	Non-SO	0	0	0	488.4	0	52.5	14.8	1346.8	0	0	51.49	11.82	0	4.38
65450	Non-SO	0	0	0	0	0	164	21	0	0	0	78.02	21.78	0	4.84
65461	Non-SO	0	0	0	0	0	0	31	0	0	1.03	160.64	9.44	1.98	5.37
65462	Non-SO	0	352.5	0	414.4	0	317.09	14.3	0	230	2.55	55.2	5.08	0	2.07
65469	SO	0	0	0	0	0	0	14.1	0	0	2.83	167.98	12.29	2.06	4.61
65479	Non-SO	0	329.5	15.38	444	0	490.35	26.7	0	0	3.93	110.33	4.2	2.12	4.16
65500	Non-SO	0	0	0	0	514.065	0	22	0	0	1.94	141.62	19.26	3.33	3.33
65505	Non-SO	100.5	406	0	432.3	0	0	27.4	0	288.565	1.63	32.45	10.25	0	1.32
65548	Non-SO	0	243	0	0	0	161.23	14.7	2116.4	0	2.05	104.98	7.96	0.98	3.42
65554	Non-SO	0	0	0	784.4	0	973.29	16	1716.8	0	0.26	130.19	19.22	2.08	5.62
65577	Non-SO	0	0	0	0	494	0	15.6	0	0	0	69.32	7.76	0	0
65581	Non-SO	0	0	0	0	2.89	217.815	8.6	0	0	0	70.32	10.52	0	0.51
65585	Non-SO	201	0	0	244.2	0	385	10.7	251.6	0	0.32	41.18	19.23	7.9	0
65593	Non-SO	0	0	0	185	0	157.63	26.6	0	0	3.62	74.68	4.45	0	0
65599	Non-SO	0	183.66	0	829.2	0	117.5	12.5	0	0	1.31	77.58	9.12	0	0.59
65613	Non-SO	0	62.25	0	207.2	0	184.25	3.5	0	0	2.58	20.03	0.29	0	3.51
65633	Non-SO	0	0	0	0	185.25	256.13	18	1246.75	0	2.74	86.26	16.85	2.42	1.29
65636	Non-SO	0	0	0	1169.6	639.21	97.5	7.3	0	13.75	0	119.71	11.42	9.68	9.68
65655	Non-SO	0	0	0	475.2	0	443.92	1.5	0	0	0	69.01	7.31	0.6	6.24
65658	Non-SO	0	0	0	0	78.75	0	12.1	1284.64	0	0.55	72.4	5.4	0	0
65682	Non-SO	0	28	0	547.8	0	387.61	11.5	0	2.29	2.22	45.04	7.18	2.57	2.57
65683	Non-SO	0	0	0	0	0	0	8.5	947.2	0	0	65.84	7.65	0	2.04
65687	SO	0	0	0	0	0	198.05	9.9	473.6	113	0	60.55	11.89	0.25	0.25
65688	Non-SO	0	146	0	0	0	190.29	28.1	355.2	307.13	2.12	71.95	11.93	0	0
65699	Non-SO	0	0	0	0	0	114	12.2	0	0	0	73.01	12.53	0	1.13
65711	Non-SO	0	1015.04	0	691.39	0	0	18.2	0	67.99	5.62	36.15	12.64	0	5.59
65716	Non-SO	0	0	0	0	0	307.31	6.9	0	0	0	40.83	7.48	0	0.57
65737	Non-SO	0	0	0	754.8	0	0	15.1	0	0	0	61.94	6.45	0	3.13
65751	Non-SO	0	0	0	618.35	133.5	814.25	62.3	0	0	0	132.67	15.79	1.83	5.34
65754	SO	0	129.63	0	0	368.45	528	9	0	0	0.18	20.89	14.3	0	0
65757	SO	0	204	0	999	123.5	224.5	20.3	0	0	1.73	86.06	12.15	0.1	0.1
65768	Non-SO	0	0	0	0	0	488.415	8.5	429.2	4.58	0.6	42.91	7.93	0	1.73
65771	Non-SO	100.5	0	0	932.4	178	103.5	20.5	236.8	136.5	12.57	107.48	4.22	4.96	4.96
65782	Non-SO	0	0	0	393.09	130	31.5	6.2	0	9.17	0	58.25	11.44	0.35	0.35
65784	Non-SO	9.13	0	0	223.5	0	164	31.8	429.2	848.26	8.78	70.13	0.4	0.62	0
65797	Non-SO	0	45.28	0	0	577.69	0	16.3	259	0	9.49	92.39	5.1	0	0
65804	Non-SO	0	0	0	377.4	34	1287.06	33.8	991.6	357	5	93.8	16.53	0	15.68
65807	Non-SO	0	321.75	0	651.2	57	816.48	26.8	3951.6	56.7	0.77	163.63	23.64	4.88	5.35
65824	Non-SO	130	217	0	0	0	0	15.4	0	495.38	0	103.09	2.53	0	4.65
65850	Non-SO	0	0	0	0	0	244.75	7.9	266.4	0	0	47.87	7.5	0	1.22
65854	Non-SO	0	0	0	0	0	262.77	17.2	518	0	1.26	36.22	10.24	0	0.29
65862	Non-SO	0	405	0	0	0	747.25	31.3	5446.4	36.67	4.24	240.21	14.46	4.82	7.04
65893	Non-SO	0	0	0	0	308.75	0	14.1	0	0	1.15	83.33	8.65	0	0
65895	Non-SO	0	0	0	0	0	170	6.5	2797.2	367.63	1.42	36.76	6.82	0	0
65951	Non-SO	0	456.75	0	384.8	0	43.71	17.4	0	0	0.79	64.83	10.54	2.49	4.74
65957	Non-SO	0	0	0	1065.6	0	514.38	10.2	1554	262.75	0.85	52.04	12.43	7.6	2.66
65962	Non-SO	0	0	0	0	0	646.19	23.7	0	4.58	3.83	102.12	18.75	1.59	2.27
65978	Non-SO	0	486	0	1515	0	0	10.1	251.6	244.5	6.61	24.43	3.61	0	0
65986	Non-SO	0	211.5	30.75	0	895.38	370.63	23.1	1036	15.6	0	99.71	15.48	2.06	2.06
66000	SO	0	81	0	925	234.38	92.94	19.2	0	0	1.16	94.42	5.97	0	0
66041	Non-SO	0	0	0	244.2	0	193.06	25.1	777	128.17	1.43	146.77	20.9	2.42	7.9
66056	Non-SO	0	66	0	1006.4	0	110.365	15.6	251.6	0	0	73.77	8.87	0.13	0.13
66079	Non-SO	0	0	0	0	0	0	4.7	0	0	0.55	67.15	9.38	0	0
66104	Non-SO	0	0	0	0	0	0	10	0	0	0	36.49	3.68	1.69	0
66115	Non-SO	0	0	0	950.4	119.615	129	24.8	0	203.5	2.81	85.09	11.78	0.45	0.45
66116	SO	0	0	0	0	0	382	6.4	0	0	0	81.89	7.91	0.28	0.28
66121	Non-SO	0	105.66	0	0	0	297.5	26.9	0	307.13	3.01	117.24	5.71	0	0
66125	Non-SO	0	0	0	192.4	0	472.16	27	518	175.5	1.83	116.89	9.29	0	0
66139	Non-SO	0	0	0	0	0	279.6	6.5	0	202.34	6.08	114.86	10.77	1.83	1.83
66147	Non-SO	0	0	0	521.5	0	0	5.7	340.4	18.33	1.56	21.44	7.6	3.95	0
66152	Non-SO	0	0	0	0	0	21	12.6	0	0	1.1	163.18	8.38	2.58	2.58
66189	Non-SO	0	0	0	429.2	0	0	21.7	518	0	1.76	131.26	9.23	1.57	1.57
66191	Non-SO	0	0	0	0	0	268.81	11.5	0	237	0.04	32.45	14.43	0	0
66199	SO	0	0	0	355.2	0	671.19	16.4	0	0	0.16	129.75	24.5	0	0
66201	Non-SO	58.25	0	0	355.2	0	189.5	8.6	0	0	0	32.6	0.92	0	0.2
66208	Non-SO	0	0	0	555	0	56.7	16.1	0	0	0	83.51	4.8	0	0
66215	SO	0	156	0	0	0	0	17.6	0	0	0	169.27	6.26	2.06	3.1
66219	Non-SO	0	0	0	59.6	6.88	113.15	8.8	651.2	233	0.63	80.14	11.42	0	0
66221	Non-SO	0	0	0	0	0	0	3.6	0	105	0	29.23	3.49	0	2.55
66222	Non-SO	0	0	0	0	710.13	0	18.2	3522.4	0	0	87.96	6.24	0	6.81
66240	Non-SO	0	243	0	340.4	374.4	440.79	15.5	0	404.13	0	95.19	15.61	2.26	3.92
66241	Non-SO	0	0	0	251.6	343.75	511.2	21	0	0	4.16	53	7.56	0	2.43
66256	SO	166.75	0	0	0	133.5	109.56	17.3	0	424.13	3.62	46.28	9.29	0	0
66259	Non-SO	0	0	0	384.8	0	230	15.1	0	0	0	59.73	13.42	0	2.21
66261	Non-SO	0	0	0	873.2	0	730.76	12.7	0	0	0	89.75	20.96	0	1.84
66276	Non-SO	0	80.5	0	888	0	651	8.8	0	0	0	26.29	0.9	0	0
66281	Non-SO	0	361.46	0	355.2	130	66	21.3	947.2	330	2.28	117.69	10.49	0	2.1
66287	Non-SO	0	49	0	326	0	943.59	18.7	791.8	0	0.54	99.25	20.04	0	1.83
66302	Non-SO	0	0	0	0	0	664	5.3	0	0	0	47.11	10.48	0.13	1.12
66326	Non-SO	0	0	0	0	0	63	6.2	0	14	0	50.47	6.67	2	0
66341	Non-SO	0	171	0	415.8	0	266	22.9	0	0	4.17	72.52	4.79	0	0
66369	Non-SO	0	57.5	0	0	70	104	9.9	0	0	0	81.74	17.09	1.01	1.01
66378	Non-SO	0	366	0	0	0	616.5	12.9	0	3.255	0	80.54	11.85	0.78	0.78
66389	Non-SO	0	0	0	2012.8	0	616.59	21.4	0	388.09	2.52	108.74	6.05	0.56	6.5
66396	Non-SO	76.89	0	0	0	0	509.25	36.1	118.4	0	0.96	83.15	10.08	0.28	2.75
66439	Non-SO	0	0	0	577.2	0	944.44	17.6	0	0	0	136.09	17.88	1.13	5.09
66451	Non-SO	0	0	0	621.6	10.31	529.76	27.5	0	34.38	3.37	120.26	7.16	0	8.3
66473	Non-SO	0	0	0	0	0	492.65	23	0	0	0	87.32	21.04	0	0.26
66494	Non-SO	0	0	0	0	0	894	90.1	2841.6	13.75	4.98	177.55	14.44	1.98	11.88
66503	Non-SO	0	536.63	0	355.2	0	0	14.8	177.6	0	0.24	13.93	2.7	0	0.64
66511	Non-SO	0	0	0	236.8	0	0	22.2	0	255.94	2.92	22.05	9.55	0.99	0
66520	Non-SO	0	0	0	976.8	0	333.75	13.8	0	275	0	66.92	7.85	0	0
66522	Non-SO	0	0	15.38	1568.8	0	324.31	25.4	0	0	3.22	95.69	8.99	0.28	0.58
66524	Non-SO	0	0	0	407	0	63	23.8	0	9.17	10.79	33.12	4.22	0	0
66525	Non-SO	0	0	0	0	0	673.74	8.8	0	100.58	1.09	177.31	12.35	4.93	9.54
66531	Non-SO	0	361.46	0	503.2	0	113.4	18	0	0	4.76	27.15	4.17	0	2.75
66532	Non-SO	0	127.75	0	222	125	114.845	33.4	214.6	0	11.97	42.18	3.33	0	0
66536	Non-SO	402	0	0	1156.4	0	549.15	40.8	0	476	2.41	96.51	7.87	0	2.34
66543	Non-SO	0	0	0	0	0	313.95	10.7	880.6	4.58	0.52	52.49	11.32	0	3.45
66552	Non-SO	312	175	0	0	0	134.88	9.3	0	14.88	0.03	60.1	13.75	0	0.97
66558	Non-SO	0	0	0	795.2	0	263.5	6.1	310.8	459.75	0	32.84	13.27	0.44	0.44
66559	Non-SO	0	0	0	503.2	0	42.9	28.9	0	0	0	83.36	7.48	2.23	2.23
66568	Non-SO	0	0	0	310.8	0	421	11.6	1694.6	124	1.03	67.62	6.96	0	4.59
66582	Non-SO	0	0	0	947.2	0	158.7	8.7	0	110.55	2.04	128.23	12.23	0.65	0.65
66597	Non-SO	58.25	0	0	0	0	238	30.9	0	4.58	0	143.1	10.2	0.05	7.09
66630	Non-SO	0	0	0	378.75	0	0	5.7	0	0	0.32	25.73	10.61	0	4.66
66632	Non-SO	0	0	0	414.4	0	313.19	15.9	429.2	292.19	0	99.3	10.45	0.24	0.24
66654	Non-SO	0	0	0	298	0	225	12.1	0	0	0	119.14	11.74	0.6	0.6
66680	Non-SO	0	282	0	0	308.75	14.7	11.8	799.2	0	2.92	69.46	5.33	0	1.26
66702	Non-SO	0	0	0	0	0	509.25	23.8	0	0	1.38	183.31	24.89	2.97	5.05
66708	Non-SO	0	256.5	0	170.2	0	80.7	14.8	0	364.5	0.92	79.27	6.97	2.39	0
66718	Non-SO	0	0	0	259	0	349.58	10.8	0	0	0	119.87	5.94	0	0
66720	Non-SO	0	146	0	0	0	0	29.1	532.8	32	0	156.76	13.87	0	0
66725	Non-SO	0	0	0	296	0	58.75	14.7	236.8	237.58	0	117.24	20.01	0	0
66731	Non-SO	235.52	0	61.5	0	0	966.3	62.9	0	126	5.23	127.52	20.89	1.21	1.21
66736	Non-SO	0	221.88	0	355.2	328.13	64.54	13.8	355.2	247.01	7.28	58.68	2.29	0	0.19
66738	Non-SO	0	0	0	421.8	200	401.04	19	851	0	0	87.27	14.87	0.5	0.5
66747	SO	0	156	0	488.4	0	174	35.7	0	0	4.56	130.65	13.7	0	5.74
66749	Non-SO	0	0	0	0	0	463	5.8	0	0.57	0	70.59	4.91	2.75	4.25
66754	Non-SO	0	0	0	0	0	91	22	1391.2	0	3.37	207.43	6.8	0	8.22
66793	Non-SO	0	0	0	0	0	0	4.1	0	4.58	0	24.14	7.14	0.81	0.81
66798	SO	0	121.5	0	0	0	249.75	5.4	355.2	0	1.85	23.22	15.36	0	3.51
66848	Non-SO	178.16	0	0	296	0	386.395	45.8	0	0	3.63	70.02	11.63	0	0
66851	Non-SO	77.66	0	0	1036	0	306	25.3	0	188	2.49	135.06	15.01	0	1.56
66869	Non-SO	0	0	0	0	189.75	340.25	6.3	473.6	0	0.77	11.23	2.35	0	0
66889	Non-SO	0	0	0	1065.6	0	14.69	19.1	340.4	0	14.31	61.7	7.11	1.67	0
66898	Non-SO	0	80.5	0	0	148.61	1087.88	30	0	0	1.87	192.34	22.57	1.17	1.17
66908	Non-SO	0	0	0	0	0	631	43.1	0	13.75	31.29	318.31	7.83	8.8	8.8
66915	Non-SO	0	0	0	1894.4	0	325.75	5.2	18559.2	0	1.77	60.9	4.58	0	4.71
66923	Non-SO	0	0	0	16.4	0	537.05	21.1	0	0	2.66	73.52	8.45	0.38	0.38
66926	Non-SO	0	0	0	0	0	776	14	0	306	0	47.33	11.72	0	3.51
66943	SO	0	0	0	414.4	0	42	6.8	0	0	0	50.71	0.07	0	5.39
66945	Non-SO	0	290.63	0	0	0	460.64	19.2	0	0	4.55	127.07	13.96	0	0
66947	Non-SO	0	0	0	0	0	634.19	17.7	0	0	0	133.9	11.95	0.6	0.6
66949	Non-SO	0	163.26	0	392.2	0	429	9.7	592	96.17	0.77	68.44	7.42	0.65	0
66958	Non-SO	0	0	0	0	315	71.4	17.3	192.4	0	5.22	33.45	6.27	0	1.75
66973	Non-SO	0	0	0	296	27.5	262.75	33.8	0	0	4.97	120.39	8.53	2.39	11.19
66994	Non-SO	48.66	0	0	222	0	558.78	19.4	0	12	1.62	156.37	10.68	0	9.35
67000	Non-SO	0	0	0	185	895.38	137	14.3	0	245.13	2.77	87.27	9.84	7.9	7.9
67021	Non-SO	0	0	0	0	0	28	30.2	0	14	3.51	157.81	8.85	0	5.68
67047	Non-SO	0	0	92.25	0	0	54.7	13.7	0	796.56	0.12	57.26	1.63	0.55	2.025
67052	Non-SO	0	0	0	0	0	594.75	5	947.2	238	0	67.21	10.87	0	0
67079	Non-SO	0	0	0	473.6	0	540	27.3	355.2	0	5.68	122.84	20.59	0.6	3.62
67115	Non-SO	10	0	0	156.45	0	312.37	28.4	0	0	1.71	123.36	9.21	2.05	10.645
67171	Non-SO	0	0	0	372.5	0	240.63	10	0	0	4.07	77.18	6.84	4.15	3.29
67175	Non-SO	0	0	0	532.06	0	433.21	9.9	0	262	0	72.95	19.59	0	6.63
67183	Non-SO	0	255.5	123	364.5	27.5	45.08	12.5	0	0	1.64	88.73	4.93	0	2.78
67185	Non-SO	0	120.75	0	0	0	0	15.7	1065.6	0	0	31.55	8.73	0	0
67194	Non-SO	0	0	0	592	0	85.05	22.3	0	85.05	4.31	16.66	2.72	0	2.17
67195	Non-SO	0	0	0	1184	0	418.65	18.5	0	0	4.05	73.92	5.58	0	0.67
67198	Non-SO	0	0	0	355.2	0	135.75	8.1	0	114.75	0	81.27	9.55	2.92	4.69
67230	Non-SO	0	0	0	0	0	364.88	6.8	991.6	0	0.54	35.27	9.75	0	0
67232	Non-SO	0	0	0	0	50.63	519.87	37	0	28.38	9.9	98.52	5.38	0	0
67236	SO	0	0	0	476.8	0	169	12.7	0	0	0	53.18	24.1	0	0
67249	Non-SO	0	378	0	0	0	0	15.2	651.2	244.5	3.11	24.01	14.16	0	0
67259	Non-SO	0	33	0	1206.2	0	493.7	13.6	0	0	5	42.04	3.28	0	0
67269	Non-SO	0	156	0	0	18	328.63	21.6	251.6	753.63	2.66	101.59	9.43	1.98	0.99
67283	SO	0	0	0	0	0	253.64	12.9	0	0	4.09	21.05	6.98	0	0
67306	Non-SO	0	0	0	0	895.38	14	8.9	0	0	0	61.65	5.46	0	0
67315	Non-SO	0	0	0	710.4	0	22.5	4.6	0	0	0	40.92	4.13	1.59	1.59
67316	SO	0	0	0	193.7	0	313.5	10	769.6	0	1.15	34.96	9.23	0	1.33
67326	Non-SO	0	0	0	518	0	204	36.1	355.2	0	8.7	134.33	2.72	0	3.14
67330	Non-SO	0	0	0	0	0	638	23.3	0	25.235	1.11	152.58	12.38	8.9	13.33
67343	Non-SO	0	571.38	0	0	0	811.2	19.9	296	0	3.16	102.8	13.76	3.55	3.55
67362	Non-SO	0	1159.38	0	0	0	0	11.4	177.6	948.76	3.83	31.78	2.5	0.99	1.53
67365	Non-SO	0	0	0	0	0	509.75	21.9	0	0	1.1	64.94	14.04	0	0.31
67375	Non-SO	0	0	0	0	0	730	8.4	355.2	0	2.38	90.78	8.06	0.59	0.59
67380	Non-SO	0	0	0	365.05	377.71	122.5	48.7	0	0	8.51	214.42	5.3	0	0
67381	Non-SO	0	0	0	262.92	0	1781.38	18.8	0	0	6.14	141.22	20.51	4.64	4.64
67385	Non-SO	0	0	0	0	0	387.5	5.5	806.6	13.75	1.31	62.87	13.89	0.92	1.56
67395	Non-SO	0	0	0	236.8	0	533.25	15.2	0	18	3.35	42.18	0.89	0	2.34
67399	Non-SO	0	292.89	0	625.8	0	0	7.8	0	183.09	0.95	39.86	6.56	0	0.93
67402	Non-SO	0	103.5	0	0	0	0	4.9	192.4	77	0.67	66.25	2.96	0	7.17
67408	Non-SO	0	0	0	192.4	0	19.5	10.4	325.6	0	0.43	19.13	10.57	0.63	0.63
67417	Non-SO	0	108.5	0	651.2	0	173.03	12.7	0	62	0.65	54.36	5.66	0	0
67447	Non-SO	0	267.75	0	1154.4	0	922.3	22.1	355.2	316.3	2.56	106.49	14.39	0	1.9
67449	Non-SO	0	189	0	601.7	0	591	14.6	606.8	0	1.34	44.07	11.06	0.83	0.83
67457	SO	0	0	0	251.6	0	361.5	12.9	0	4.58	2.12	153.63	10.68	0.99	0.99
67471	Non-SO	0	244	0	0	22.25	14.38	12	0	0	5.21	29.24	2.75	0.04	0.04
67477	Non-SO	0	396.38	0	238.4	234.94	0	22	236.8	258	6.97	61.76	10.43	0	5.48
67503	Non-SO	0	0	0	1480	0	94.36	11.5	0	13.75	0	60.73	18.55	1.48	0.88
67513	Non-SO	0	0	0	0	0	927.13	23.7	0	0	0	163.21	17.86	0	0
67515	Non-SO	0	0	0	0	0	255.07	19.7	0	19.48	1.28	112.59	5.45	0.99	6.86
67516	Non-SO	0	103.5	0	192.4	0	393.12	14.1	0	0	0.26	92.67	10.49	1.14	1.3
67530	Non-SO	0	0	0	0	0	566.19	14.3	0	0	4.05	18.91	22.1	0.99	0
67534	Non-SO	0	0	0	0	0	270.2	10.3	3907.2	9.17	0	57.85	5.83	1.22	1.94
67555	Non-SO	0	0	0	0	0	268	56.6	303.4	240.1	0	131.47	15.11	0	0
67585	Non-SO	0	0	0	0	125	366.8	13.7	0	4.58	1.89	67.58	8.13	0.24	2.58
67595	Non-SO	0	0	0	0	0	320.6	15.2	0	28.6	9.48	127.46	9.33	21.74	5.78
67606	Non-SO	0	0	0	0	0	310	17.6	207.2	0	0	67.36	15.65	3.2	6.41
67614	Non-SO	0	146	101	0	0	524	37.7	947.2	0	2.18	116.86	19.65	3.75	10.755
67619	Non-SO	0	57.02	0	355.2	540.31	82.25	7.9	518	0	0.94	43.4	7.97	5.34	0
67620	Non-SO	0	217	0	0	0	106	10.1	355.2	217	1.1	66.06	8.18	0	0
67640	Non-SO	0	0	0	1420.8	0	347.54	7.4	0	0	0	65.63	7.26	0.59	1.25
67646	Non-SO	0	1047.58	0	192.4	0	437.5	26.6	0	0	0	57.55	8.36	0	9.35
67652	Non-SO	0	0	0	830.4	0	952.75	35.5	0	14	3.9	150.37	20.98	0.5	0.52
67670	Non-SO	0	0	0	0	0	352.56	11.3	0	0	0.87	34.28	7.75	0	0
67683	Non-SO	0	0	0	695.6	0	430.01	16.8	0	0	1	31.69	11.53	0.29	0.29
67708	Non-SO	0	0	0	1218.4	0	554.18	20.4	947.2	0	0	137.06	20.45	4.06	4.06
67718	Non-SO	0	0	0	710.4	0	486	28.8	384.8	14.38	0.78	88.09	7.04	0	0
67726	Non-SO	0	0	0	506.6	0	206.605	10.2	0	0	0	57.68	3.1	0	0
67743	Non-SO	0	0	0	0	0	404.8	12.2	0	352.5	0	19.3	0	0	0
67776	SO	0	0	0	193.7	0	182	47.1	754.8	248.63	2.87	44.97	31.25	0	0
67779	Non-SO	0	0	0	532.8	0	201.78	22.5	148	2.6	4.74	78.48	5.52	2.92	2.92
67786	Non-SO	0	110	0	0	0	445.425	15.1	0	598	0	170.61	14.23	2.52	0
67798	Non-SO	0	0	85.05	103.6	0	693.5	45.6	0	186	6.15	190.8	4.2	0.03	0.03
67817	Non-SO	0	0	0	251.6	0	207	12.2	0	0	0.12	61.16	5.86	0.53	1.32
67820	Non-SO	0	0	0	0	0	337.75	7.3	0	0	2.3	100.28	7.07	1.43	1.71
67826	Non-SO	14.56	0	0	831.2	0	410.35	9.4	0	115.75	0	62.97	12.97	0.33	0.33
67827	Non-SO	0	0	0	421.8	0	865	12.4	1147	303.75	2.42	126.5	15.01	0	0
67841	Non-SO	0	0	60	12.63	0	451.5	44.5	103.6	0	11.69	144.88	10.31	0	0
67845	Non-SO	0	131.09	0	0	0	275.97	25.9	1413.4	0	2.38	110.25	13.75	0	0
67855	Non-SO	0	0	209.25	59.2	0	133.65	36.2	303.4	14.3	4.47	61.26	7.1	0.18	0.18
67863	Non-SO	0	0	0	251.6	0	381.63	10.1	0	318.415	1.25	58.73	8.13	1.48	1.48
67865	Non-SO	0	0	0	0	0	4.06	32.1	251.6	0	1.6	62.38	8.09	0	0
67873	SO	14.56	0	0	0	59.33	744.5	21.5	118.4	0	0	68.73	11.42	0	0
67879	Non-SO	0	141	0	475.2	615	74.13	5.5	0	0	0	31.46	2.77	0	3.16
67924	Non-SO	0	108.5	0	851	0	502.9	20.4	0	606.5	0.6	123.3	24.47	1.85	3.09
67925	Non-SO	0	0	0	0	0	128.19	9.6	0	13.75	0	43.86	5.83	0	2.02
67951	Non-SO	0	0	0	0	0	28.35	8.9	0	0	2.56	25.61	4.63	0	0.6
67957	Non-SO	0	0	0	0	0	0	26.2	0	0	0	157.21	14.76	2.01	10.84
67967	Non-SO	0	150	0	0	0	196.3	7.8	0	0	0.18	83.52	14.88	1.24	4.22
67977	Non-SO	0	0	0	0	0	178.44	13.1	0	0	1.2	111.64	13.07	0	10.19
67991	Non-SO	0	550.31	0	510.16	0	42	8.4	821.4	321.56	0	61.37	13.35	0	2.95
67998	Non-SO	0	1102.06	0	503.2	37	0	36.6	629	1412.57	8.32	110.57	13.15	0	0
67999	Non-SO	0	0	10.56	577.2	70	553.1	9	0	0	0.25	14.96	12.26	0.1	0.1
68016	Non-SO	0	1104.38	0	0	0	55.96	19.5	888	0	0.8	63.24	15.12	0.32	1.19
68044	Non-SO	0	0	0	562.4	0	131.75	5.1	0	0	0	13.44	2.85	0	0.41
68058	Non-SO	0	0	0	888	0	419.25	10.2	0	252.33	3.94	142.32	6.47	2.97	5.57
68063	Non-SO	0	0	0	2516	39.2	18	15.1	207.2	0	0	58.53	12.03	0	4.2
68070	Non-SO	0	114.75	0	0	126.505	744.5	46.6	0	202.44	0	327.92	18.87	6.67	10.15
68073	Non-SO	0	405.56	0	0	0	264.56	18	639.73	0	6.75	40.12	4.04	0	0
68075	Non-SO	0	189	0	633.25	540.31	21	13.7	0	5.73	1.09	45.43	13.13	1.98	0
68079	Non-SO	0	0	0	0	0	12.5	10.6	0	0	2.1	13.93	5.9	0	0
68089	Non-SO	0	74	0	429.2	0	200	30.9	0	0	0	95.3	17.16	0	0
68093	Non-SO	0	0	0	177.6	0	0	20.7	266.4	13.75	0	60.89	3.38	0	0
68105	Non-SO	0	0	0	491.7	313.56	439	39.2	236.8	275	0.42	147.78	9.23	5.03	2.515
68109	Non-SO	0	0	0	0	0	252.71	8.5	0	0	0	69.65	11.39	1.26	1.26
68112	Non-SO	0	542.5	30	0	34	197.385	21.4	954.9	666.81	9.3	76.34	4.1	1	3.22
68128	Non-SO	0	78	0	253.3	0	29.4	23.9	0	0	0.98	59.92	6.56	3.35	3.35
68135	Non-SO	0	0	0	266.4	0	34.33	19	0	568	0	109.6	9.31	0	0
68139	Non-SO	0	0	0	0	156.25	378	16.2	148	0	1.18	98.09	6.74	0	0
68152	Non-SO	0	0	0	0	0	362	28.2	0	165	4.28	103.71	21.21	5.93	5.93
68171	SO	0	352.63	0	506.6	0	376.2	15.6	0	0	1.75	24.92	2.06	0	0
68182	Non-SO	0	165.38	0	947.2	0	437.29	21.8	0	0	2.7	125.72	5.12	4.49	4.49
68191	Non-SO	0	0	0	851	0	666.25	11.9	518	0	1.62	114.54	15.72	0	6.28
68196	Non-SO	0	0	0	976.8	0	262.975	24.7	858.4	113	0.39	211.05	0.25	0.38	3.25
68197	Non-SO	0	0	0	0	0	0	14	0	0	1.75	71.5	6.57	4.95	4.95
68200	Non-SO	0	0	0	966.8	895.37	1571.5	27.3	251.6	0	4.13	171.37	26.95	0.6	0.6
68227	Non-SO	0	0	0	0	895.38	343.25	30.4	947.2	0	1.59	90.63	12.14	0	0.47
68244	Non-SO	0	0	0	0	0	845	35.4	0	0	3.08	230.01	31.88	0.21	12.87
68250	Non-SO	0	270.5	0	0	0	716.13	7.9	577.2	238	0.59	28.41	6.29	0.25	10.12
68270	Non-SO	0	0	0	606.8	600	819	22.9	0	448.75	1.17	96.3	15.03	1.67	3.84
68282	Non-SO	0	0	0	244.2	0	273	18	0	308.5	6.6	40.98	8.01	0	0
68283	Non-SO	0	307.13	0	325.5	0	88.5	12.5	429.2	0	1.23	50.88	14.76	1.48	5.48
68285	Non-SO	40	0	61.5	0	0	99.38	22.3	1287.6	0	1.84	79.32	2.69	0.89	0.89
68293	Non-SO	0	0	0	0	0	21	5.9	0	0	2.65	35.66	13.64	0	2.44
68301	Non-SO	0	0	0	355.2	0	236.33	25.8	0	59.5	1.15	85.07	10.55	0	0
68310	Non-SO	0	0	0	355.2	0	21	15.1	0	0	2.4	20.64	8.5	1.98	2.93
68338	Non-SO	0	0	0	272	0	174.13	21.6	0	30	0	88.61	7.74	0	3.9
68343	Non-SO	0	0	0	0	0	286.63	22.6	0	0	0	166.28	15.09	3.26	5.33
68374	Non-SO	0	39	0	177.6	0	104.25	6.1	0	0	0.81	35.62	5.79	0	2.51
68375	Non-SO	0	0	0	1243.2	0	225.25	11.6	0	2.29	0	102.16	11.35	0	1.88
68394	Non-SO	0	0	0	0	0	1287.13	20.4	947.2	0	0	93.17	21.57	0.25	2.72
68425	Non-SO	0	0	0	0	0	0	18.9	0	9.17	0.71	135.85	9.41	3.18	8.69
68436	Non-SO	0	0	0	902.8	0	436.07	9.1	0	159.25	0.59	61.29	3.53	0	0
68440	Non-SO	0	0	0	0	940	616	17.3	473.6	577.5	1.09	144.35	8.97	2.58	6.54
68450	Non-SO	0	86	0	199.8	0	140	9.4	473.6	156.77	0	114.48	7.82	3.72	3.72
68462	Non-SO	201	0	0	2101.6	0	138.75	20.1	0	0	0.55	150.67	2.47	0	0
68467	Non-SO	0	0	0	0	0	94.44	8.6	914.64	1.15	0	22.38	6.5	4.95	1.98
68470	Non-SO	0	217	0	0	0	0	7.1	1592.92	217	0	63.29	18.23	1.63	3.28
68501	Non-SO	0	0	0	1864.8	0	240	45.4	0	18.205	10.61	163.09	5.79	3.07	1.84
68505	SO	0	0	0	0	0	306.68	17.8	0	0	2.45	76.88	13.26	1.56	4.87
68507	Non-SO	0	1971.38	0	0	0	0	27.8	355.2	859.25	5.67	95.94	7.78	1.13	1.13
68512	Non-SO	0	156	0	238.4	0	0	27	0	321.56	1.69	15.6	2.79	0	0.64
68556	Non-SO	0	0	0	518	0	359	19	0	224	2.04	34.21	5.38	0.59	0.59
68567	Non-SO	0	0	0	0	1391.5	369.9	15.3	0	0	2.31	28.07	4.3	0	5.17
68570	Non-SO	0	0	0	1065.6	0	517.5	22.6	0	248.63	1.72	82.59	6.3	0	2.8
68571	Non-SO	0	0	0	474	0	0	10.5	0	26	0	27.37	22.61	0	1.22
68580	Non-SO	100.5	0	0	828.8	535	235.92	38.7	236.8	85.05	0.84	149.27	22.8	0	0
68589	Non-SO	0	0	0	0	250	248	9.7	518	0	1.6	59.07	10.28	1.3	1.3
68595	SO	0	0	0	0	0	1270.5	13.5	0	169.5	0.89	167.73	20.21	0	1.88
68612	Non-SO	0	0	0	658.6	0	144	10.3	0	234.75	1.17	119.46	13.82	3.52	3.52
68624	Non-SO	0	0	0	244.2	0	57.75	18.4	0	0	3.12	51.53	20.52	0	2.74
68635	SO	0	107.46	0	0	0	505.16	27.2	236.8	1065.39	1.68	60.11	12.78	0	3.52
68647	Non-SO	0	0	0	757.4	0	26	7.2	0	0	0	62.68	5.47	0	0
68667	Non-SO	0	325.5	0	0	0	0	9.6	0	9.17	0	21	9.97	0	0
68669	Non-SO	0	114	0	429.2	0	510	56.4	0	496.15	5.03	133.98	34.13	0	2.39
68672	Non-SO	0	0	0	0	0	651.15	12.9	3719	0	1.87	51.55	4.64	0	1.12
68676	Non-SO	0	0	0	0	0	0	4.6	0	0	0.55	82.81	4.68	2.58	2.58
68687	Non-SO	0	572.07	0	0	187.5	565.02	7.2	0	0	1.1	41.2	6.94	0	0
68694	Non-SO	0	0	0	0	158.13	281.5	24.7	148	61.9	3.24	80.68	11.74	0	1.69
68702	Non-SO	0	0	215.25	0	0	0	23.1	0	6.81	1.11	77.14	8.2	0	0
68707	SO	0	483.63	0	236.8	130	360.19	16.9	0	0	0	102.06	11.95	5.25	9.725
68714	Non-SO	0	637.88	0	192.4	30.88	176	16.8	0	131.63	1.72	43.26	7.68	1.08	0.09
68715	Non-SO	0	0	0	902.8	0	70	14	0	0	0	194.82	14.05	0.8	7.13
68720	Non-SO	0	0	0	307.5	0	525	6.1	0	307.5	0.48	21.06	9.23	0	1.85
68733	SO	0	0	0	532.8	550.2	153	32.9	0	0	0.55	82.67	20.32	0.92	4.13
68752	SO	0	0	0	0	0	143	14.1	1835.2	0	0	44.29	10.86	0.1	0.1
68754	Non-SO	0	0	0	0	0	512.13	21.2	0	119	1.1	174.14	12.12	0	1.98
68769	Non-SO	0	122	0	356	0	0	19.9	0	60	3.37	43.76	8.49	0	0
68773	Non-SO	480.38	0	0	0	0	1164.05	21	843.6	0	3.59	139.39	21.61	2.08	3.71
68790	Non-SO	160.13	136.5	0	690.8	0	445.13	4.1	0	306	0	45.18	3.04	0.99	0
68791	Non-SO	0	0	0	0	0	36.5	8.9	0	21.79	0	98.69	5.82	0	0
68808	Non-SO	0	0	0	0	376.4	135	9.5	473.6	14	0	85.05	7.32	0	2.57
68816	Non-SO	0	0	0	170.2	0	192	27.1	355.2	0	5.53	24.57	4.53	0	0
68819	Non-SO	0	0	0	429.2	0	177	14.2	0	0	3.53	71.95	5.68	0	5.49
68843	Non-SO	50.25	0	0	330	0	42	14.7	0	0	0	31.87	4.98	1.98	1.98
68846	SO	0	300.88	0	222	0	463.43	20.2	0	2.29	2.16	83.93	12.89	0	0
68864	SO	10	112.83	0	192.4	0	46.54	9	162.8	9.33	0	21.88	14.29	0	0
68874	Non-SO	0	70	0	1065.6	546.88	0	32.7	0	711.07	8.82	23.94	5.46	0	0
68875	Non-SO	0	0	42.25	1243.2	0	0	12.5	1036	27.25	0	59.09	1.52	0	0
68877	Non-SO	0	262.5	0	0	253	208	20.5	0	0	2.32	146.4	19.12	0	8.32
68884	Non-SO	0	111	0	0	0	61	18.1	222	0	0.97	19.09	2.99	0.31	1.61
68899	Non-SO	0	0	0	0	617.5	0	13.1	0	0	0	107.78	7.97	3.53	9.88
68901	Non-SO	12.17	78	0	426.735	328.13	209.76	74.1	606.8	616.53	8.18	61.13	7.6	0	1.21
68908	Non-SO	0	0	0	0	0	188.75	9.4	0	71.615	0.55	89.56	6.88	3.08	3.08
68915	Non-SO	0	0	0	651.2	0	316.29	16.8	214.6	296.79	0.82	91.85	4.97	0	0
68918	Non-SO	0	0	0	417.2	0	2687	44.4	325.6	4.58	2.38	200.92	39.91	0.98	9.31
68920	Non-SO	0	0	0	0	540.31	244	9	947.2	143	0	68.33	9.6	0	2.44
68934	SO	0	0	0	0	0	65.81	12.3	0	585	4.9	64.14	5.41	0	0
68935	Non-SO	0	0	0	182.4	0	169.65	28.3	0	0	0	82.4	26.85	0	0
68990	SO	204.5	0	0	0	133.5	21	8	518	41.25	0.7	29.73	7.2	0	0.89
68992	SO	0	0	0	0	401.38	450.82	18.7	0	165	1.14	200.82	3.6	0.62	0.62
69007	SO	0	0	0	601.6	0	58	4.1	0	0	0	65.02	7.97	0	0
69009	Non-SO	0	0	0	0	21.63	531.76	73.4	444	0	8	64.61	12.28	0	0
69011	Non-SO	0	275.63	0	1139.6	0	289.23	11.8	710.4	132.61	0.49	47.64	14.66	0	0
69022	Non-SO	0	284.81	0	148	125	42.75	9	388.5	462.6	2.37	95.1	4.26	2.12	5.74
69040	Non-SO	0	0	0	1273.6	0	618.25	25.5	0	219.05	3.78	95.41	11.32	0	0
69061	Non-SO	105.04	0	0	799.2	0	383.25	57.6	0	330	4.6	128.62	9.42	0.05	0.05
69078	Non-SO	100.5	0	0	251.6	0	118.33	9.7	0	0	0.57	19.24	10.37	0	0
69091	Non-SO	0	0	0	623.38	0	198.25	3.6	0	0	0	65.3	1.56	0	5.42
69101	Non-SO	0	0	0	831.2	0	0	21.8	0	0	0	52.36	10.75	0	0
69105	Non-SO	50.25	0	0	315	0	570.96	22.1	0	315	0	74.5	18.52	0	1.78
69125	Non-SO	0	70.5	0	192.4	0	429.06	7.3	0	0	4.82	27.76	2.07	0	0
69130	Non-SO	0	0	0	0	0	0	10.9	0	4.58	0.35	65.49	14.02	0.82	5.53
69151	Non-SO	0	0	0	2947.87	0	170.355	10.8	0	284	0	91.01	13.34	2.59	2.59
69170	Non-SO	0	362.5	0	0	0	176.76	5.2	0	0	0	11.72	3.75	0	0
69176	Non-SO	0	0	0	902.8	250	58.75	9.8	0	147	1.37	75.05	7.28	0	1.35
69213	Non-SO	0	0	0	0	150	397.71	26.4	0	0	0.48	37.66	12.85	0	1.04
69224	Non-SO	0	0	0	177.6	0	28	4.5	0	0	0	34.33	5.84	0	0
69237	Non-SO	0	64.31	0	0	0	238	12.2	0	38	0	77.45	1.1	0	0.52
69243	Non-SO	0	0	0	0	0	103	22	592	13.8	2.15	71.93	4.96	0	8.81
69250	Non-SO	0	374.25	0	155.4	0	43.53	12.4	554.26	107.19	0.35	102.58	3.42	0.4	3.1
69256	Non-SO	0	0	0	0	0	99	4.1	518	0	0.89	84.95	13.54	0	0
69258	Non-SO	0	0	0	273.8	0	174.25	20.1	0	346	1.31	123.31	10.37	0	1.94
69279	Non-SO	0	156.25	0	266.4	0	530	13.5	0	20.7	0	65.08	12.11	0	0
69284	Non-SO	0	824.82	0	429.2	0	200	23.8	569.8	0	1.76	105.44	15.62	0	4.29
69287	Non-SO	14.56	1403.5	0	455.63	0	214	16.2	0	0	0	114.6	9.35	0	5.16
69295	Non-SO	0	0	0	2308.8	0	85.05	35.7	0	0	2.32	75.55	4.53	5.73	5.83
69307	Non-SO	0	0	0	251.6	0	0	13.6	0	0	2.22	32.74	8.63	1.98	0
69314	Non-SO	0	0	0	414	0	0	9.4	473.6	0	0.1	47.81	7.76	3.06	5.11
69321	Non-SO	0	0	0	414.6	0	686.56	33.3	0	137.5	2.82	93.06	8.89	1.81	3.14
69329	Non-SO	0	0	0	1169.2	0	139.88	0.6	0	0	0	15.92	6.03	0	2.37
69334	Non-SO	0	0	0	0	0	0	7.5	858.4	7.18	0	57.76	11.22	0.99	0.99
69335	SO	0	0	0	0	0	826	54.9	0	0	0.34	57.14	15.31	1.98	2.97
69347	Non-SO	0	0	0	947.2	0	0	8.2	0	13.75	0.4	21.95	9.84	0	10.68
69365	SO	0	0	0	399.6	562.5	422.14	16	0	164.38	1.24	129.6	18.45	0.21	1.12
69368	Non-SO	0	0	0	185	0	274.13	19.6	0	247.28	3.19	112.4	12.4	1.59	1.315
69386	Non-SO	0	0	0	0	0	724	20.9	0	460	0.81	117.39	18.85	2.57	1.09
69391	Non-SO	58.25	0	0	710.4	178	408.79	9.3	0	0	3.11	114.7	14.83	0.4	0.4
69400	Non-SO	0	0	0	447	48.88	907.495	21.4	0	33	1.01	142.28	17.84	0	2.43
69404	Non-SO	45.33	637.84	0	0	0	397.71	50	0	429	4.02	151.88	11.85	0	0
69405	Non-SO	0	162	0	555	0	497.63	39.7	0	205.38	8.74	168.5	6.93	0.22	3.78
69409	Non-SO	0	156	0	296	0	5.21	33.9	0	145.47	6.84	73.42	11.82	0	0
69410	Non-SO	0	525.25	0	0	170.1	171.7	28.5	236.8	162.75	0	78.61	10.42	0	1.87
69419	Non-SO	0	0	0	473.6	0	419	13.1	0	4.58	0	186.06	12.52	7.78	8.83
69433	Non-SO	0	0	0	562.4	0	0	26.5	0	286	0	101.11	12.4	1.63	1.63
69449	Non-SO	0	612.31	0	518	180	756.17	21.8	0	0	2.08	89.98	15.3	0.6	0.6
69452	Non-SO	0	117	0	0	18	382.69	14.7	754.8	18.33	0.36	92.14	19.27	0.41	0.41
69453	Non-SO	0	0	0	0	0	920.27	17.3	0	0	0.74	124.96	25.81	0.91	0.91
69460	Non-SO	0	0	0	466.125	0	63.685	4.5	0	20	0	63.33	6.7	0.6	3.12
69465	Non-SO	0	0	0	355.2	35	183.05	11.7	0	0	0.31	20.82	0.33	0	0
69502	Non-SO	0	0	0	784.4	0	785.72	11.8	0	0	0	102.52	16.82	4.13	1.59
69504	Non-SO	0	281.56	0	0	2.83	57.75	27.9	710.4	486.13	12.58	63.14	6.14	0	0
69513	Non-SO	0	0	0	347.8	370.5	168.26	12.1	0	4.58	0	108.34	14.39	0	10.76
69514	Non-SO	0	0	0	0	0	42	27.5	0	0	0.27	56.27	10.94	0	0
69523	Non-SO	0	0	0	0	0	629.15	11.9	0	538	1.29	44.59	6.05	1.77	1.77
69536	Non-SO	0	92	0	355.2	0	577	9.9	0	0	5.16	50.15	4.7	0.72	0.72
69537	Non-SO	260	0	0	1465.2	0	120.66	14.7	710.4	78.66	1.34	39.46	7.76	0	0
69550	SO	0	0	0	236.8	0	86.98	16.6	0	0	2.1	154.81	9.52	1.18	8.63
69574	Non-SO	0	327.94	0	769.6	6.88	238.18	29.6	0	15.6	4.32	24.12	1.59	2	0
69577	Non-SO	0	0	0	0	0	163.04	20.7	0	59.25	4	171.69	11.66	0	1.38
69620	Non-SO	29	0	0	118.4	0	351	7.5	0	0	4.11	41.34	12.69	0.23	0.23
69622	SO	0	227	0	305.45	589.63	0	19.2	1539.2	0	4.21	115.8	4.95	0	5.94
69626	Non-SO	0	99	0	2368.2	0	141	4.9	0	0	0.54	51.8	12.83	0.64	2.43
69635	Non-SO	0	0	0	1628	25	59.75	31.8	0	178.935	11.66	49.53	9.64	0	2.37
69665	Non-SO	0	0	0	0	0	222	6.5	0	0	0.92	63.73	9.88	3.18	2.31
69675	Non-SO	0	129	0	238.4	0	14.13	8	0	14.13	0	42.38	5.62	1.31	1.31
69687	Non-SO	104	0	0	429.2	35	108.15	25.8	532.8	176	1.55	59.02	12.12	1.6	0
69689	Non-SO	0	141.76	0	236.8	0	176.75	24.7	236.8	831.5	5.8	56.67	7.15	0.09	1.09
69692	Non-SO	0	0	0	1776	0	331	5.2	0	0	0.54	72.59	10.99	2.65	4.81
69701	Non-SO	0	902.88	0	0	406.25	297	13.6	0	0	2.53	62.75	8.53	0	0
69724	Non-SO	100.5	0	0	6438	0	262.5	23.7	0	0	1.56	27.42	2.97	0	1.33
69738	Non-SO	0	0	0	392.2	0	105	11	436.6	4.58	1.91	31.25	10.95	3.95	3.95
69743	Non-SO	0	0.92	0	629	0	352.25	14.7	0	15.165	1.72	84.03	9.27	0	6.1
69748	Non-SO	0	0	0	532.8	0	135	7.5	592	0	0	53.68	7.26	0	0
69759	Non-SO	0	0	0	5387.2	0	96	7.8	592	0	1.52	40.73	7.55	0	0
69767	SO	0	0	0	0	0	544	10.2	592	0	0	62.73	14.1	0	5.72
69774	SO	100.5	359.44	0	326	0	130.96	19.4	0	14	10.2	41.52	5.67	0	0
69776	SO	0	0	0	536	0	363.94	9.5	0	543.94	0	65.87	11.08	0	0
69789	Non-SO	0	0	0	119.2	0	0	3.6	0	0	0	37.09	6.94	0	0
69811	Non-SO	0	0	0	740	233.63	0	28.7	0	0	0.7	51.53	2.79	0.17	2.04
69823	Non-SO	0	0	0	0	253	332	9	473.6	102	0.58	47.58	5.56	0	0
69867	Non-SO	0	0	0	0	0	699	22.6	273.8	36.67	2.79	127.35	14.84	7.17	4.61
69884	Non-SO	201	0	0	118.4	68	709.5	17.6	451.4	0	0	100.49	19.82	4.54	4.54
69896	Non-SO	0	0	0	2250.4	0	239.05	15.3	0	0	2.61	176.85	16.38	0	10.57
69902	Non-SO	0	0	0	0	0	448.75	24.2	947.2	468	0.13	177.83	20.75	2.58	1.785
69923	Non-SO	0	0	0	0	183.75	395.56	34.7	0	175.5	1	103.18	13.29	1.59	3.11
69934	Non-SO	0	0	0	599.4	0	241.83	11.4	0	10.35	3.12	63.31	9.46	0	0.39
69936	Non-SO	0	0	0	534	267	315.09	15.9	0	294	0	60.83	6.12	0	4.21
69948	Non-SO	0	0	0	0	0	110	17.8	0	0	0	144.5	6.77	8.03	13.9
69959	Non-SO	0	0	0	162.8	825.905	98.7	17.9	0	0	1.21	142.74	4.78	5.4	2.7
69991	Non-SO	25.13	0	21.13	370	0	276.2	35.3	0	0	5.56	98.19	6.02	0	0
69997	Non-SO	0	0	0	0	0	403	93.2	532.8	368.13	15.55	198.23	19.74	0	0
70000	Non-SO	0	47	0	192.4	0	170	9.8	251.6	87.75	1.53	10.28	3.16	0	0
70008	Non-SO	0	866.88	0	0	0	44.1	32	969.4	0	0	21.92	3.62	0	0
70010	Non-SO	0	0	0	0	0	0	8.1	0	0	1.3	47.24	8.8	0	0
70015	Non-SO	0	0	0	0	1620.94	132	4.5	0	4.58	0.07	97.2	12.13	3.18	3.36
70033	Non-SO	0	0	0	0	0	366.44	15.6	0	0	4.3	73.2	5.58	0	0.83
70046	Non-SO	0	0	0	436.6	0	236.66	26.7	0	215.42	10.18	58.36	11.65	0.17	1.55
70050	Non-SO	0	0	0	1366.4	0	44	3.9	0	0	0	38.29	3.26	0.16	0.16
70055	Non-SO	0	0	0	532.8	0	554.75	8.7	0	123.25	4.11	61.34	9.99	3.31	6.31
70066	Non-SO	0	0	0	0	840	284.55	11	0	132	8.62	72.92	8.26	1.61	8.36
70069	Non-SO	0	0	0	0	120.44	426.75	7.4	0	0	0	42.96	21.46	0	2.32
70072	Non-SO	0	0	0	0	0	101.75	14.6	0	75.63	1.49	91.95	12.1	3.38	3.76
70077	Non-SO	0	0	0	119.2	370.5	0	7	236.8	0	0.07	27.07	6.68	0	2.7
70088	Non-SO	0	0	71.3	0	0	1108.39	32.8	222	279	2	60.43	18.07	0	0.53
70101	Non-SO	0	0	0	0	0	276.84	5.3	947.2	174.17	5.52	103.35	6.62	0.56	0.56
70103	Non-SO	0	233.42	0	1899.14	0	385.13	18.8	0	0	2.02	72.02	6.66	0	7.01
70109	SO	0	267.75	0	384.8	0	42	9.7	0	9.17	0.55	100.77	11.95	2.52	6.65
70117	Non-SO	0	117	0	0	0	260	15.8	0	20	0.52	182.23	23.19	2.31	4.88
70123	Non-SO	0	70.88	0	512.7	0	316.5	9.9	347.8	0	1.15	29.82	8.01	0	0.34
70131	Non-SO	0	0	0	0	0	273.5	11.6	0	138.65	1.1	70.83	8.04	0	0
70134	Non-SO	0	0	0	1657.6	0	76.5	18.2	858.4	0	0	74.38	2.27	3.47	8.5
70145	Non-SO	0	0	0	1435.6	0	244	9.7	1198.8	0	0	60.59	11.58	0	2.54
70152	Non-SO	0	43.03	0	310.8	0	372.22	10.6	0	0	1.66	101.62	5.2	0.4	3.75
70158	Non-SO	0	0	0	238.4	0	7.06	18	2279.2	0	1.85	112.43	4.01	4.29	6.91
70163	Non-SO	0	0	0	2000.25	150	45.01	12.2	0	446.82	2.38	95.75	0	0	0
70164	Non-SO	0	0	0	0	133.5	520.39	21.8	384.8	59	1.64	234.76	24.12	0.14	0.14
70167	Non-SO	0	0	0	1539.2	0	462.01	26.9	0	299.59	1.23	119.61	14.42	1.59	5.8
70170	Non-SO	0	40.69	0	0	0	330	20.8	0	69.69	0.35	64.41	8.14	1.64	3.71
70186	Non-SO	0	0	0	0	0	345.6	35	717.8	0	1.3	79.76	6.68	0	0
70191	Non-SO	0	284.81	0	229.4	0	265.6	28.5	266.4	284.81	3.16	28.74	6.6	0	0
70200	Non-SO	0	474.75	260.31	1420.8	0	410.35	55.7	355.2	590	6.77	104.35	8.05	2.41	2.41
70210	Non-SO	0	0	0	1509.6	0	14.13	21.2	0	0	0.18	161.05	10.5	0	21.36
70223	Non-SO	0	0	0	1006.4	0	31.5	14	0	0	0	59.67	11.53	0	0
70227	Non-SO	0	0	0	1021.2	0	224	7.5	207.2	224	1.3	31.43	4.18	0	0.53
70247	Non-SO	260	0	0	236.8	70	335.75	18.7	740	575.31	0	68.36	11.82	0	1.52
70265	Non-SO	0	0	0	0	0	12	1.4	1554	0	0	43.79	6.07	2.12	5.05
70276	Non-SO	0	22	0	503.2	0	55.5	24.2	0	0	2.35	126.35	20.27	1.07	1.07
70279	Non-SO	0	0	0	534.4	0	364.14	22.7	0	4.25	0.55	175.76	15.21	0	0
70292	Non-SO	0	0	0	0	0	346.7	5.2	814	28.58	0	100.78	7.87	1.31	2.61
70293	Non-SO	0	114	0	592	0	205.44	22.5	251.6	234	4.5	108.74	10.01	0	0
70295	Non-SO	0	0	0	0	0	416.38	12.1	710.4	13.8	0.59	107.19	14.36	0.85	0.95
70300	Non-SO	0	0	0	0	0	21	28.6	0	0	10.37	72.14	2.41	3.95	0
70303	Non-SO	0	0	0	340.4	0	415.5	29.4	0	9.17	3.52	110.07	9.86	7.43	8.64
70317	Non-SO	0	0	0	0	0	0	4	0	0	0	18.87	16.56	2.24	2.24
70319	Non-SO	0	0	0	0	0	0	7.1	0	0	0	46.38	10.69	0	0
70335	SO	0	249	0	0	0	316.75	14	0	0	0.82	113.92	10.22	0.55	1.8
70352	Non-SO	0	0	0	392.2	0	234.25	7.4	266.4	280.25	0	44.05	8.3	0	2.84
70366	Non-SO	0	0	0	222	343.75	118.185	4.1	710.4	0	0	29.55	6.56	0.37	0.37
70378	Non-SO	0	177.045	0	712.8	0	427.75	16.8	592	13.6	1.35	34.43	2.03	0	1.71
70385	Non-SO	0	62.99	0	0	0	592.805	29	0	0	3.39	228.84	12.59	1.3	1.3
70394	Non-SO	0	0	123	0	0	168	51.1	355.2	0	3.37	104.03	13.04	0	0
70398	Non-SO	0	21.15	0	251.6	0	218.85	10.9	0	0	2.03	23.78	2.1	0	2.22
70401	Non-SO	66.99	273.76	0	407	0	138.65	29	2146	0	3.39	77.93	12.24	0	0
70413	Non-SO	0	0	0	473.6	0	191.7	15.4	0	0	1.54	114.24	11.02	0	5.73
70420	Non-SO	0	0	0	59.2	0	0	11	0	0	3.16	15.84	1.43	0	0
70421	Non-SO	0	199.5	0	119.2	0	352.2	9	1036	0	0	34.88	7.87	0.99	0.89
70423	Non-SO	0	0	0	355.2	0	779.05	19	0	4.7	0	140.53	23.84	0.86	6.54
70442	Non-SO	0	0	0	0	0	0	18.5	0	0	6.88	40.3	7.95	0	1.65
70443	SO	0	0	0	0	6.88	97.67	7.3	0	15.63	0.97	53.7	9.72	0.4	0.4
70446	Non-SO	0	0	0	192.4	0	0	5.7	0	0	0	83.02	6.09	0	1.87
70473	Non-SO	0	0	0	0	0	86.25	7.5	0	0	0.29	42.97	10.4	0	5.04
70487	Non-SO	0	0	0	355.2	120	219.63	9.7	0	0	0	52.89	5.37	1.59	2.1
70499	Non-SO	0	0	0	0	0	292	10.7	0	0	3.15	49.99	6.86	0.81	0.81
70501	Non-SO	0	0	0	888	0	441.5	10.8	858.4	81	1.48	53.92	11.21	0	0
70504	Non-SO	0	0	0	103.6	0	50.5	15	0	0	0.54	42.65	3.04	1.27	2.22
70517	Non-SO	0	188	0	244.2	0	386.215	9.3	1065.6	55.79	3.31	109.21	5.51	0	0
70521	Non-SO	0	400	0	0	0	1315	13.2	0	825	3.58	96.45	11.59	2.06	3.09
70529	Non-SO	0	0	0	318.2	0	1166.54	9	0	0	0.41	21.91	16.16	0	1.39
70531	Non-SO	0	0	0	1097.1	0	288	6.3	518	0	4.86	43.45	8.46	0.59	0.59
70533	SO	0	0	0	1065.6	0	985.34	17.5	947.2	125.25	6.73	103.06	4.37	0	2.24
70534	Non-SO	0	84	0	0	79.22	398.13	22.7	0	0	0	84.99	9.03	0.87	0.87
70562	Non-SO	0	0	0	0	0	92.945	6.9	0	0	0.62	43.39	13	0.74	0.74
70586	Non-SO	0	0	0	310.8	0	930	2.6	0	0	0	25.97	11.75	0	3.12
70599	Non-SO	0	0	0	962	0	230	24.9	0	4.58	0.27	181.41	16.76	5.93	22.71
70603	Non-SO	87.38	0	61.5	658.6	38.94	24.53	35.1	0	0	6.84	135.92	12.32	0	4.03
70605	Non-SO	9.13	0	0	725.2	0	71.4	13.3	0	11.5	4.17	65.67	5.68	0	0
70607	Non-SO	0	23	0	0	0	51.55	19.8	1006.4	65.63	3.77	95.38	4.45	0	0
70622	Non-SO	0	0	0	436.6	0	307.55	20.8	0	0	0.55	129.23	10.51	0	0
70627	Non-SO	0	364	0	0	470	72.88	6.7	0	0	4.27	55.19	7.02	0.6	0.6
70633	SO	36.5	0	0	103.6	0	517.715	20.6	0	13.8	1.26	77.64	8.68	0	0
70638	Non-SO	0	0	0	592	0	550.325	34.1	0	226.8	0	141.33	10.98	1.87	7.58
70684	Non-SO	0	0	0	355.2	0	0	12.1	0	0	1.58	67.76	0.4	2.12	1.06
70686	Non-SO	0	54.75	0	0	13.75	0	30.9	473.6	398	2.4	99.52	10.82	0	0
70687	Non-SO	0	0	0	0	0	216.25	9.6	0	41.25	0.55	91.67	10.89	0	0
70703	Non-SO	0	0	0	0	0	0	2.7	784.4	0	0.27	16.45	2.57	0	0
70706	Non-SO	0	0	0	207.2	0	1303.53	21	0	165.1	1.49	125.36	14	0	2.22
70708	Non-SO	0	0	0	355.2	35	283.05	17	2368	233	1.84	74.36	7.54	0	0
70710	Non-SO	0	0	0	222	0	207.13	13.4	1199.98	97.88	0.55	49.92	7.59	0	0
70732	Non-SO	0	400	0	273.8	0	626.1	9.1	518	65.63	0.25	62.73	6.94	0	3.16
70743	Non-SO	0	162.75	0	710.4	0	694.5	15.9	355.2	412.5	0.54	59.56	11.46	0	0
70745	Non-SO	0	0	0	0	0	659.38	8.8	0	206.25	0.21	53.71	9.31	0	1.22
70755	Non-SO	0	0	0	868.94	0	187.5	28.1	355.2	0	0.97	223.97	27.79	0	0
70761	Non-SO	0	0	0	0	0	717	23.1	0	183	0	106.4	12.49	0	4.29
70766	Non-SO	0	0	0	217.065	0	166.12	11.6	236.8	73.5	0.27	66.56	5.31	0	1.35
70774	Non-SO	0	0	0	0	0	93	10	0	0	0	113.81	14.23	1.27	0
70790	Non-SO	0	0	0	392.2	0	259.5	19.7	0	0	9.92	104.85	6.3	1.73	0.74
70798	Non-SO	0	0	0	357.6	0	161	19.9	0	0	0.39	114.81	12.56	1.06	0.53
70825	Non-SO	0	0	0	459	0	0	15.8	0	459	1.08	94.74	1.35	0	0
70849	Non-SO	0	0	0	1354.2	0	174	26.2	0	0	0	196.34	11.64	0	0
70887	Non-SO	0	0	0	0	0	30.63	12	0	0	1.36	44.04	3.46	0	0.18
70890	SO	0	0	0	268.2	0	56.5	5.6	0	1.15	0.54	52.69	6.4	0	2.05
70897	Non-SO	0	0	0	0	114	175	21.2	266.4	0	0.26	55.79	13.18	0	0
70900	Non-SO	0	0	0	0	0	282.88	19.9	0	13.8	3.44	85.7	8.77	0	0
70911	Non-SO	0	0	0	355.2	0	329	8	500.24	9.17	2.61	38.04	4.9	4.94	8.45
70920	Non-SO	0	413.25	0	589.525	0	200	11.6	0	0	0.04	25.01	11	0	2.31
70925	Non-SO	0	0	0	177.6	0	0	13	606.8	0	0	14.24	5.06	0	0
70933	Non-SO	244	0	0	584.6	0	272.35	15.8	192.4	14	0	98.24	17.72	1.81	1.81
70935	Non-SO	0	0	0	0	0	370	14.1	0	0	1.61	39.1	5.9	0	4.48
70938	Non-SO	60	0	0	355.2	450	1191	34	0	14	1.96	118.25	19.6	0	3.21
70945	Non-SO	0	0	0	238.4	0	720.93	20.5	0	0	0	58.64	11.13	1.99	3.28
70950	Non-SO	0	0	0	414.4	0	468	6.6	0	0	0	22.66	15.71	0	2.93
70959	Non-SO	0	0	0	1850	0	944	7.9	0	0	0.18	74.93	5.37	1.66	7.12
70974	SO	0	0	0	0	0	42	20.6	0	18.385	2.02	179	5.61	0	9.54
70979	Non-SO	0	0	0	621.6	0	884	9.6	0	0	0.91	87.12	19.81	2.12	3.76
70981	Non-SO	0	371	0	888	0	1256.18	22.8	710.4	0	0.73	286.7	22.49	0.67	6.14
71008	Non-SO	0	0	0	0	79.06	240.25	18.5	0	0	0.54	155.95	15.83	3.17	2.11
71011	Non-SO	50.25	0	0	503.2	155.75	382	31	0	0	0	89.07	11.26	0.22	0.22
71015	Non-SO	0	282	0	0	0	293.74	15.5	473.6	307.13	2.39	53.21	8.21	0.06	0.06
71037	Non-SO	0	122.06	0	0	0	57.5	3.9	0	122.06	5.15	22.41	3.34	0	1.97
71048	Non-SO	7.28	0	0	0	0	354.06	4.7	236.8	0	0.27	50.26	6.26	0	0
71054	Non-SO	0	60.38	0	592	0	273.5	11.1	0	0	1.57	31.05	2.79	0.82	0.82
71059	Non-SO	0	0	0	238.4	0	370	13.2	0	3.44	2.95	88.96	10.22	1.67	3.08
71061	Non-SO	0	0	0	259	0	426	20.6	0	0	0	84.08	26.87	0	4.58
71065	Non-SO	0	0	0	828.8	0	30	17.4	0	0	1.39	32.04	12.94	0	6.33
71068	Non-SO	221.13	0	0	0	129.75	1142.76	36.7	0	47.7	0	50.86	13.72	0.07	0.07
71084	Non-SO	0	0	0	1065.6	0	0	6.7	0	0	1.11	22.7	2.87	1.98	1.98
71093	Non-SO	0	344	0	1188	0	409	13.1	710.4	0	0	68.21	9.8	0	16.02
71094	Non-SO	0	481.5	0	1835.2	0	214.38	33.8	0	0	3.71	104.71	8.14	0	2.93
71101	Non-SO	0	0	0	253.3	0	6.38	6.7	0	0	0.12	51.95	7.75	0	0
71103	SO	0	0	0	0	0	684.585	9.7	0	73.99	0.91	77.79	12.88	0.81	3.74
71130	Non-SO	0	121.5	0	0	250	0	6.2	436.6	119	1.52	59.42	13.31	0.2	2.39
71161	Non-SO	0	0	0	3019.2	109.38	435.38	25.8	0	0	3.52	89.95	16.48	1.03	1.03
71164	SO	80.06	0	0	902.8	0	453.09	16.5	0	0	2.66	57.83	11.21	0	0.91
71189	Non-SO	0	0	0	488.4	131.88	1366.11	23.1	0	124	5.84	59.01	20.37	0	0
71200	Non-SO	0	0	0	306	0	402	17.5	0	306	0	129.15	2.32	2.81	2.81
71201	Non-SO	0	0	0	268.2	0	0	8.2	236.8	0	0	32.42	12.89	0	5.24
71216	Non-SO	0	0	0	367.325	0	124.71	11.9	0	601.42	1	58.97	13.64	0.9	3.09
71222	Non-SO	0	0	0	592	0	964.91	28.8	0	0	2.18	116.99	7.83	0	1.22
71232	SO	0	35.25	0	0	0	533.095	24.3	0	0	4.66	89.12	9.68	1.08	1.08
71234	Non-SO	0	0	0	643.8	534.46	75.75	4.8	0	0	0	37.97	6.07	0	0
71239	Non-SO	0	0	0	1776	0	165	8.7	0	0	0	71.17	3.03	0	1.98
71242	Non-SO	0	0	0	414.4	0	243	4.8	0	0	0	51.08	4.52	0	4.87
71254	Non-SO	0	295.42	0	3137.6	0	32.095	20.4	784.4	0	6.21	61.54	1.54	0	0
71263	Non-SO	0	0	0	592	0	42	11.5	0	233	0.55	86.9	4.82	1.64	1.64
71271	Non-SO	0	0	0	870.81	0	734	16.9	0	0	0	139.97	40.32	3.95	3.95
71286	Non-SO	0	0	0	177.6	0	42	14	192.4	208	6.48	54.25	10.4	0	0
71291	Non-SO	0	378	0	0	0	321.7	46.9	325.6	143	0	104.39	12.39	0	3.84
71302	Non-SO	0	0	0	0	401.375	282.15	16.1	355.2	0	3.95	114.91	12.76	0	2.16
71312	Non-SO	0	0	0	0	586.625	414	5.9	0	0	0	69.89	4.04	1.01	3.83
71314	SO	0	0	0	1420.8	133.5	801	40	0	226	0.79	79.3	31.73	0	0
71316	Non-SO	0	538.65	0	1508.1	0	917.5	20.1	1206.2	0	4.32	66.82	14.2	0	2.55
71321	SO	0	364.87	0	0	0	198	20.6	503.2	1203.38	0.27	106.6	11.68	0	0
71328	Non-SO	100.5	0	0	177.6	0	30	20.2	0	0	1.71	39.57	9.84	0	8.5
71341	Non-SO	0	0	0	801	0	718.38	15.8	0	0	2.51	86.8	12.98	0	0
71347	Non-SO	0	0	0	1198.8	0	44	6.5	0	9.17	1.98	109.21	10.74	0.72	0.72
71348	Non-SO	0	0	0	858.4	262.44	469.12	9.2	1036	0	0.55	64.35	12.95	2.63	6.885
71354	Non-SO	0	0	0	238.4	0	0	11.1	0	4.58	3.3	46.86	16.54	1.64	4.4
71374	Non-SO	0	0	0	429.2	0	0	4.5	0	0	0	22.99	11.68	0	0
71381	Non-SO	0	0	0	0	0	355.5	19.3	473.6	11.25	3.22	28.05	15.82	0	0
71399	Non-SO	0	0	0	0	420	254.83	23.3	0	0	0	239.97	15.59	0.76	3.73
71407	Non-SO	0	0	0	0	0	56	13.2	0	0	0.8	74.22	7.36	3.18	3.22
71420	Non-SO	49.13	0	0	251.6	105	341.13	18.4	0	138.79	1.23	60.37	12.47	0	0.45
71457	Non-SO	0	0	0	386.21	0	801.93	26.6	0	0	2.61	223.65	21.58	0.06	18.02
71460	Non-SO	0	153	0	0	0	381.35	12.4	0	412.5	1.39	84.48	10.31	0	0
71468	Non-SO	0	456.75	0	0	0	0	9.1	0	0	0	44.3	3.63	0.49	3.73
71476	Non-SO	0	0	0	555	0	1384.48	10.2	740	0	0	56.72	13.76	0.19	1.2
71515	Non-SO	0	330.75	61.5	0	0	466.13	19.5	606.8	0	0	51.25	8.04	0.46	3.73
71527	Non-SO	15.3	0	0	1241.96	0	0	14.5	0	0	3.88	43.66	3.77	0	2.11
71535	Non-SO	0	0	0	355.2	0	60.76	16.5	0	6.87	0	103.1	16.23	1.97	3.17
71544	Non-SO	0	0	0	0	0	129.94	19.7	1184	24	8.47	76.96	11.51	2.97	2.97
71566	SO	0	0	0	370	0	122.99	9.6	0	6.9	0.56	116.78	5.28	8.66	8.66
71569	Non-SO	0	0	0	178.8	0	0	16.6	0	0	0	66.54	8.9	0	6.25
71577	Non-SO	0	0	0	0	0	0	3.7	0	0	0.83	97.22	6.27	0	5.36
71583	Non-SO	0	0	0	325.6	0	0	6.4	0	0	0	55.22	9.32	2.12	3.45
71584	Non-SO	0	0	0	0	250	181.06	8	0	0	0	32.82	4.33	0.6	0.6
71591	Non-SO	0	153	0	1317.2	0	39	14.6	0	14.19	4.72	66.51	9.64	0	3.36
71599	Non-SO	0	0	0	118.4	0	21	7.1	0	0	0	83.93	4.47	0	2.27
71604	Non-SO	0	0	0	473.6	0	528	30.4	0	0	3.57	101.56	24.12	0.89	2.89
71619	Non-SO	0	122.06	0	0	0	0	13.7	518	657.62	0	35.21	31.62	0	0
71626	Non-SO	100.5	0	0	296	0	14.13	16.1	0	0	2.54	22.89	4.64	0	0
71628	SO	14.56	0	0	481	0	715.1	14.3	0	0	1.65	152.88	14.64	5.29	8.5
71639	Non-SO	0	0	0	0	0	21	4.6	0	0	0	25.06	2.92	0	0
71640	Non-SO	0	0	0	1021.2	70	1171.92	12.5	0	445.88	0	117.35	11.5	0	3.43
71651	Non-SO	0	0	0	673.4	130	614.825	11.5	0	10.53	2.1	117.84	22.18	4.35	0.4
71656	Non-SO	0	0	0	281.2	6.88	432.13	27.9	540.2	160.5	6.82	62.49	12.3	0	0
71657	Non-SO	0	0	0	0	0	370.53	35.5	0	160.09	4.88	43.43	12.51	0	5.34
71688	Non-SO	0	757.75	0	0	55	478	41.4	0	545.31	3.03	176.75	16.19	2.49	5.54
71698	Non-SO	0	0	0	0	0	226.84	14.3	0	0	6.91	74.96	7.15	0	3.05
71709	Non-SO	0	0	0	0	0	1194.12	19.4	0	0	8.61	117.27	7.09	0	1.44
71712	Non-SO	0	0	0	0	21.63	549.32	24.2	218.3	0	4.45	38.95	15.45	0	0
71715	Non-SO	0	0	0	606.8	0	40	6.5	0	0	0.71	60.13	0.8	1.06	1.06
71719	Non-SO	0	0	0	178.8	0	0	7.6	340.4	0	0	105.11	2.35	0	0
71722	Non-SO	0	0	0	625.8	0	264	20.4	0	0	9.87	42.14	7.07	0	0
71724	Non-SO	0	980.81	0	238.4	0	796.44	65.4	0	380.69	4.46	178.96	14.58	0	3.58
71773	Non-SO	0	271.88	0	0	0	286.58	15.7	236.8	0	0	19.7	2.56	0	0
71787	SO	0	0	0	0	0	482	7.6	0	0	0.55	73.87	11.18	0	7.62
71789	Non-SO	0	162.34	0	248	0	601.26	10.8	0	0	2.03	71.41	12.79	0	1.93
71793	SO	0	0	0	888	0	106.25	18.3	0	82	3.92	43.42	8.72	0.07	0.07
71796	Non-SO	0	126.92	0	236.8	36.66	186.22	12.1	1894.4	0	0	63.09	1.83	0	0
71802	Non-SO	0	0	0	473.6	0	88	14.4	710.4	0	1.12	139.06	8.53	0	6.24
71803	Non-SO	0	0	0	0	156.25	478	11.9	0	181	0	63.14	11.89	0	2.47
71811	Non-SO	0	217	0	357.6	0	232.585	25.7	0	0	0.93	108.44	7.32	1.97	3.21
71820	Non-SO	0	0	0	0	0	900.185	14.8	2405	0	0	92.57	15.51	0	2.41
71824	Non-SO	0	0	0	0	0	600	20.2	0	9.17	2.44	145.64	20.84	2.25	7.1
71825	Non-SO	0	0	0	0	0	340.16	12.2	3640.8	0	0	54.9	9.76	0	1.64
71828	Non-SO	0	0	0	759.85	89	994.19	13.2	518	0	0	114.1	16.74	2.18	3.03
71829	Non-SO	0	0	0	1139.6	0	282	29	0	380.26	7.83	86.01	16.52	0.2	0.2
71839	Non-SO	0	0	0	0	0	264.35	25.6	0	422	1.27	76.9	9.49	0	0
71841	Non-SO	0	0	0	540.2	0	64	8.6	0	13.75	1.11	88.05	12.84	4.11	4.11
71849	SO	0	355.85	0	236.8	0	25.2	7.2	0	0	2.22	49.97	5.42	0	0
71884	Non-SO	0	0	0	858.4	0	0	10.6	2323.6	0	0	53.48	12.93	0	6.48
71891	Non-SO	201	0	0	0.9	0	43.13	26	0	0	4.55	77.53	16.03	0	4.66
73558	Non-SO	0	633.83	0	570	0	1670.2	16.7	0	0	0	124.29	19.54	0	0
73562	SO	201	0	0	315	0	213	22.6	201.5	73.99	0.68	93.92	4.51	0.47	0.47
73566	Non-SO	0	0	0	870	0	0	13.1	0	0	0	41.31	5.27	0	0
73581	Non-SO	0	236	236	0	0	557.565	50.3	0	0	6.69	63.95	17.79	0	0
73595	Non-SO	0	141.75	0	360	0	0	10.1	402.5	0	1.74	95.45	4.48	1.64	1.64
73596	Non-SO	0	329.58	198.13	0	0	1007.26	25	172.5	152.58	2.64	92.77	21.98	0	0
73614	Non-SO	0	0	0	2283.6	0	15.3	8.9	0	0	0.28	33.74	10.37	1.66	1.66
73618	Non-SO	0	198.75	0	0	0	141.51	21.1	1920	0	0	176.26	11.64	0	0
73631	Non-SO	0	189	0	300	0	429.5	12.9	0	0	0	49.61	13.7	0	0
73642	Non-SO	0	0	0	0	92.32	262	6.3	480	0	0	19.69	5.84	0	0
73645	Non-SO	0	0	0	217.5	129.75	605.4	31.7	0	27.5	0	78.03	13.61	0	1.16
73654	SO	0	256	0	1530	0	982	15.4	0	0	1.08	168.62	27.15	1.69	1.69
73656	Non-SO	0	0	0	0	0	807.49	26.1	0	336	3.41	183.7	6.43	2.97	0.99
73660	Non-SO	0	511.25	0	60	0	29.4	21.7	0	0	1.32	102.35	13.77	0	6.47
73671	Non-SO	0	0	0	0	0	395.5	11.3	0	0	0	102.22	12.44	0.99	9.08
73673	Non-SO	0	982.5	0	645	0	259.59	32.1	241.5	226	6.4	110.86	8.07	2.42	2.42
73674	Non-SO	0	127.75	0	510	0	69	9.4	0	14.7	0.98	27.17	6.27	0.04	0.04
73678	Non-SO	0	0	0	277.5	0	435.65	16.8	1502.5	560	2.49	139.22	6.89	2.26	2.26
73688	Non-SO	0	0	0	720	0	288.72	20.2	402.5	424.13	5.64	87.77	1.92	1.37	3.45
73702	Non-SO	0	0	0	4890	0	806	7.7	555.95	195.17	0	84.4	10.27	0	1.88
73706	Non-SO	0	303.75	0	0	0	21	24.7	534.75	167.33	0.65	189.09	11.54	0	1.87
73707	Non-SO	0	0	0	0	0	34.91	3.1	496	27.6	0.7	29.11	7.03	0	0
73720	Non-SO	0	31.9	0	307.5	0	261.16	30.3	0	466	1.21	177	17.71	0.31	0.52
73729	SO	0	0	0	435	225	326	11.8	1770	9.17	3.66	37.06	8.05	2.97	1.19
73730	Non-SO	0	0	0	360	483	673.75	44.4	720	0	7.5	123.34	13.9	1.14	3.52
73736	Non-SO	0	0	0	0	0	552	18.2	0	119	1.97	168.02	10.15	0	0
73739	Non-SO	0	0	0	375	0	226.69	18	0	0	4.9	77.4	7.5	0	0
73740	Non-SO	0	91.13	0	360	0	266	13.8	0	0	0	89.12	12.76	0	0
73741	Non-SO	0	0	0	307.5	0	448.19	17.3	0	156.19	0.55	83.62	13.57	0.52	0.52
73756	Non-SO	0	189	0	720	0	408	15.2	0	0	0.54	76.65	7.92	5.27	3.21
73765	Non-SO	0	0	0	525	0	468	9.3	300	0	1.65	63.72	15.83	0.83	5.51
73770	Non-SO	0	0	0	0	0	1272	17.1	667	229	2.28	96.13	23.22	0.23	2.86
73781	Non-SO	0	0	0	612	0	218.69	17.5	840	4.94	0	63.7	15.96	0.78	0.78
73785	Non-SO	0	383.5	383.5	405	0	672.16	28.1	180	198.25	4.51	43.96	11.33	0	0
73790	Non-SO	0	0	0	0	0	118.13	0.5	0	0	0	9.66	0	0	0
73795	SO	0	0	0	1635	0	297	15.2	0	0	0	108.07	15.93	3.88	3.88
73801	Non-SO	0	368	0	255	27.5	472.5	33.7	1528.5	0	0	41.5	6.89	0	0
73804	Non-SO	0	456.75	0	187.5	461	476	40.6	0	0	1.93	174.94	21.32	0	1.41
73807	Non-SO	0	80.5	0	217.5	0	842.88	12.8	381.25	107.535	0.62	83.74	12.5	3.71	4.61
73808	Non-SO	0	0	0	0	27.5	519.05	26	0	518	4.22	88.28	3.52	0	0
73809	Non-SO	0	0	0	232.5	0	91.61	7.6	0	12.08	0	36.63	4.52	5.19	3.46
73810	Non-SO	0	0	0	0	0	202.2	23.1	0	0	1.33	118.18	17.85	0	8.9
73820	Non-SO	0	0	0	0	0	450	18.5	0	277	0.62	84.55	9.81	2.35	0
73821	Non-SO	0	0	0	0	0	300.71	7.5	337.5	127.86	0.54	89.77	10.34	0	7.94
73831	Non-SO	0	0	0	255	0	451.1	7.4	6636	0	3.34	73.11	10.17	0.54	2.95
73842	Non-SO	0	0	0	480	0	0	46.7	0	0	0	82.65	17.02	0	0
73860	Non-SO	0	0	0	1560	0	511.5	20.8	0	1.15	1.63	140.48	16.44	1.66	3.77
73865	Non-SO	0	0	0	1387.5	0	891.42	8.3	0	0	0	73.04	10.47	2.26	3.65
73866	SO	0	168	0	195	0	305.93	16.7	782	204.75	1.82	88.52	14.26	1.81	1.81
73878	Non-SO	0	5.5	0	0	118.94	107.15	28.2	248	0	0.42	145.24	13.51	0.3	9.75
73879	Non-SO	0	367.5	0	345	0	626.7	7.1	1085	0	0	105.26	3.16	0	0
73880	Non-SO	61	0	0	420	0	179.97	6.5	0	4.58	1.07	49.54	6.28	4.94	5.18
73888	Non-SO	0	0	0	0	0	329	10.1	1034.42	0	0	47.96	11.81	0	4.26
73901	Non-SO	0	120	0	0	0	52.85	33.8	626.75	0	3.31	77.83	10.16	1	1
73914	Non-SO	0	0	0	0	627.75	129.5	12.6	525	0	0	99.21	8.19	0	1.48
73938	Non-SO	0	0	0	0	0	633	15.8	720	612	1.5	81.4	15.28	0.99	0.99
73949	Non-SO	0	277.31	0	0	781	617.31	16	0	0	3.14	122.29	9.81	1.8	1.8
73954	Non-SO	0	0	0	277.5	140	6.56	16.8	0	0	0.24	77.4	6.04	1.48	2.25
73962	Non-SO	0	103.5	0	0	0	772.63	9.8	0	0	0	56.96	9.73	0.79	0.79
73964	Non-SO	0	0	0	240	0	264.4	4.9	368	0	1.73	51.69	9.3	0.6	0.6
73990	Non-SO	0	0	0	0	248	113	9.5	0	0	0	50.44	5.36	0	2.1
73993	Non-SO	0	0	0	255	155	42	18	0	27.5	0	103.8	6.8	4	0
74001	Non-SO	57.5	0	0	344.925	0	471.15	22.4	201.5	4.58	0	157.94	4.27	0	0
74008	Non-SO	0	0	0	375	0	807.5	18.2	600	0	0	133.37	12.38	0.64	3.18
74011	Non-SO	0	0	0	0	0	36	27.5	658.5	223.08	5.22	139.06	2.4	1.35	1.35
74013	Non-SO	0	40	0	750	0	253	11.6	0	153	0	75.39	11.57	0	0
74016	Non-SO	0	230.19	0	0	13.75	113	32.9	900	372	0	60.18	36.36	0	0.35
74025	Non-SO	0	0	0	435.9	0	751.68	10.4	0	41.63	0	166.7	16.11	1.45	3.53
74032	Non-SO	0	0	0	0	0	224.13	5.2	240	76	0	50.45	1.31	0	2.69
74038	Non-SO	0	0	0	0	368	506.05	15	1334	264	1.57	56.54	14.42	0	0.77
74055	Non-SO	0	0	0	372	155.75	0	28.4	0	0	0	38.88	10.86	0	1.48
74059	Non-SO	0	0	0	0	0	1.67	11.6	0	29.4	0.67	173.41	11.38	0	0
74066	Non-SO	0	0	0	247.5	0	374.5	28.2	300	0	1.31	101.44	25.86	1.31	1.99
74075	Non-SO	0	0	0	0	0	0	4.8	0	0	0	26.91	4.82	0	0
74087	SO	0	0	0	195	151.38	0	22.2	217.5	13.75	7.82	29.79	3.68	0	0
74109	Non-SO	0	139.5	0	360	0	498.89	12.5	0	131	1.85	88.96	7.08	0	3.51
74126	Non-SO	0	344.38	0	0	0	613.02	14.9	0	0	1.56	75.77	4.05	0.6	2.76
74134	Non-SO	0	127.5	0	0	0	474	17.4	0	0	0	83.53	16.23	0	2.21
74144	Non-SO	0	0	0	1327.5	0	848.71	34	0	213.5	1.18	168.36	22.09	0.42	5.87
74149	Non-SO	0	0	0	585	0	228	8.8	0	4.58	3.38	75.11	15.17	2.15	1.605
74153	SO	0	0	0	0	232.5	648.28	14.7	379.75	0	0.13	85.13	11.02	0.44	0.44
74170	Non-SO	0	0	0	0	0	54	11.9	0	7.81	3.59	88.37	4	0	0
74178	Non-SO	0	138	0	720	70	49.69	21.9	0	0	0.31	73.99	7.79	0	0
74184	Non-SO	0	0	0	0	0	57.94	9.5	986	0	0	37.84	7.33	0.49	0
74190	Non-SO	50.25	0	0	1275	0	651.36	16.3	1920	219	1.72	108.36	14.41	0.18	0.18
74203	Non-SO	0	136.5	0	0	0	0	2.3	240	0	2.61	28.52	4.65	0	0
74214	Non-SO	0	124	0	0	65	29	29.2	240	259.25	2.25	66.23	5.44	0	5.8
74222	Non-SO	0	0	0	427.5	0	356.25	13.1	465.75	4.58	0.38	100.66	18.45	4.34	2.59
74260	Non-SO	0	0	0	0	0	180.09	5.7	0	0	0	78.72	3.49	0.79	4.645
74264	SO	0	0	0	0	0	336.75	13.1	524	0	0	102.33	5.58	0	1.2
74270	Non-SO	0	0	0	0	0	652.19	20.1	0	202.29	1.25	23.53	18.34	0	0
74283	Non-SO	0	0	0	435	0	142	38.7	0	0	0	79.77	22.14	0.72	2.55
74284	Non-SO	0	0	0	600	1968.5	775.5	12.5	325.5	0	0	127.71	19.58	2.4	2.79
74290	Non-SO	0	0	0	0	0	524.51	11.1	0	0	1.3	176.79	11.24	9.46	9.46
74300	Non-SO	0	0	0	480	0	293	24	0	274.42	2.41	104.07	18.81	8.91	5.94
74301	Non-SO	0	0	0	0	0	482.88	24.1	0	0	0.16	55.69	8.7	0	1.24
74329	Non-SO	0	0	0	75	0	414.28	19.3	435	390.44	0.5	98.82	6.15	0	1.2
74345	SO	0	0	0	0	0	24.48	21.4	0	176.63	5.26	90.89	5.73	0.06	0.06
74348	Non-SO	0	184	0	900	0	266	16.9	480	2.29	2.74	62.62	3.31	0	1.69
74349	Non-SO	201	0	0	315	0	389.13	12.1	0	0	3.45	37.17	3.26	0	0
74350	Non-SO	0	0	0	540	0	718.96	13.8	0	0	1.98	126.34	11.94	0.6	4.2
74368	Non-SO	0	0	0	435	0	0	2.3	0	0	0	16.95	4.52	0	0
74388	Non-SO	0	0	31.69	262.5	0	338	47.7	255	0	6.89	52.51	18.5	0	0
74394	Non-SO	0	0	0	976	0	601.15	19	0	275	0	141.54	13.45	0	0
74402	Non-SO	0	0	0	367.5	356.5	822.09	34.2	1138.5	10.5	7.18	142.73	21.68	0.1	0.43
74417	Non-SO	0	24.75	0	180	140	224.91	5.2	0	0	0	54.36	6.59	0	1
74436	Non-SO	0	0	0	412.5	0	0	71.1	0	48	0	63.44	13.76	0	0
74445	Non-SO	0	106.94	106.94	0	0	288.94	16.4	631.5	0	2.22	32.36	8.82	0	2.91
74454	Non-SO	0	0	0	840	0	42	11.3	525	255.58	1.41	70.08	13.73	0	9.22
74462	Non-SO	0	0	0	240	0	325.5	6	0	0	1.6	28.02	2.73	0	0
74463	Non-SO	0	0	0	840	0	111.65	6.5	0	525	0	93.51	12.34	0	10.49
74479	Non-SO	0	0	0	660	178	198	12.7	402.5	0	0	119.12	14.45	0	2.05
74499	Non-SO	0	0	0	240	0	750	24.4	0	0	1.08	177.42	25.51	2.69	3.97
74509	Non-SO	0	0	0	555	130	93.7	13.9	149.5	0	0	86.49	4.88	0	4.01
74511	Non-SO	0	0	0	240	0	551.97	15.8	0	0	0.62	88.63	13.23	1.98	6.91
74524	Non-SO	0	0	0	1091.5	371.37	791	47.1	0	0	0	135.36	40.24	0.07	4.16
74529	Non-SO	0	255.56	0	1350	0	412	66.7	0	0	1.97	146.92	16.81	0.87	1.01
74530	Non-SO	0	0	0	0	0	457	13.4	180	0	0	91.39	14.33	0	1.16
74542	Non-SO	0	0	0	2100	0	21	10.8	0	333	0	127.51	5.7	0	0.93
74549	Non-SO	0	0	0	153.6	0	0	45.2	0	0	5.75	37.74	10.39	0	0
74567	Non-SO	0	220.5	0	783.75	0	728.39	15.3	0	100.88	0	145.17	17.36	3.98	4.785
74571	Non-SO	0	0	0	0	6.88	253.4	35.6	0	228.94	4.78	52.41	14.32	4.26	0.26
74579	Non-SO	0	0	0	120	0	0	11.8	0	0	5.22	18.02	12.48	0	2
74594	Non-SO	0	0	0	0	57	72.93	4.1	0	0	1.26	68.21	6.45	0	0
74596	Non-SO	0	0	0	360	0	374.75	13.5	360	20.63	0	70.41	15.76	6.67	8.08
74609	Non-SO	0	0	0	0	0	271.16	21	0	127.13	0.54	84.56	13.52	0	3.63
74612	Non-SO	0	0	0	157.5	62	414	6.6	46	0	1.82	30.03	8.62	0.5	0.5
74623	Non-SO	0	0	0	255	0	713.78	16.2	0	18.69	3.3	83.17	12.59	0	0
74632	Non-SO	0	0	0	0	0	1251.54	20.6	0	0	9.17	108.89	18.34	0.34	0.34
74639	Non-SO	0	0	0	180	0	372.19	22.2	0	30	1.33	131.21	11.79	0.4	0.4
74642	Non-SO	0	0	0	0	0	281.7	3.6	0	0	0	38.11	0.87	1.48	0.83
74646	Non-SO	0	0	0	0	0	54	1.7	0	9.38	2.04	31.16	2.45	0	0
74650	SO	0	0	0	307.5	24.705	1145.65	25.7	333.5	0	0	105.98	12.64	0	7.01
74663	Non-SO	0	370.5	0	0	108.5	21	55	0	0	16.48	85.26	0.94	0	5.44
74695	Non-SO	0	0	0	0	0	21	11.4	0	0	0	167.11	11.52	3.96	9.6
74704	SO	0	0	0	255	0	504.91	5.5	0	460.05	0	65.49	10.79	0	0
74707	SO	0	0	0	0	0	78.33	12.6	0	0	0	73.45	1.45	0	0
74711	Non-SO	0	0	0	352.5	0	1002	25.7	0	4.58	0	168.65	16.76	1.83	0
74717	Non-SO	0	0	0	0	0	14.7	35.3	0	244.5	3.36	122.71	2.43	0	0
74718	Non-SO	0	0	0	307.5	6.88	43.59	18.1	0	0	8.84	71.19	4.42	0	0.92
74721	Non-SO	0	0	0	30	267	214.19	10.7	0	0	0.54	52.44	15.76	0	0
74733	Non-SO	0	352.82	61.5	1050	0	865.97	46	0	0	3.45	79.13	8.7	0	0
74751	SO	0	120.75	0	0	0	423.99	8.9	0	4.79	0.28	73.94	6.42	1.83	1.83
74756	Non-SO	0	0	0	0	0	0	29.9	255	0	3.48	23.43	4.09	0	0
74760	Non-SO	0	533.75	0	124	178	690	27.7	0	0	0.49	36.09	9.84	0	0
74765	Non-SO	0	0	0	375	0	244.63	3.6	1590	166.98	1.65	21.53	2.64	0	0
74781	Non-SO	0	95.81	0	180	0	0	13.4	186	180	0.33	65.13	3.64	0.56	0.56
74782	Non-SO	0	39	61.5	720	0	104.41	13.5	0	0	1.4	96.47	7.36	1.49	2.07
74787	SO	0	0	0	255	0	309.5	24	0	0	0	5.39	3.65	0.28	0.28
74797	Non-SO	0	0	0	210	0	245.6	7.5	0	435.96	2.82	22.59	4.73	0	0
74804	Non-SO	0	309.75	402	0	0	557.57	16.4	0	0	1.99	35.95	7.34	0	0
74817	Non-SO	0	0	0	540	8.75	634.46	15.8	240	0	2.65	103.41	14.48	0	0.39
74822	Non-SO	0	587	0	0	0	588.94	9.2	0	446	0	56.12	8.9	0	0
74837	Non-SO	0	0	0	0	0	430.94	8.1	0	0	6.94	93.45	0.94	0	0
74839	Non-SO	0	0	0	345	0	471.41	33.2	0	0	5.54	126.91	12.81	0.3	0.63
74859	Non-SO	0	0	0	0	0	117.59	17.4	0	4.58	0	120.41	16.13	0	10.12
74862	SO	0	0	0	0	0	358.5	4.6	0	0	0.24	46.63	3.07	0	1.98
74865	Non-SO	0	0	0	780	0	368.88	29.3	0	0	0	44.97	10.1	0	0
74867	Non-SO	0	0	0	300	0	318.84	11.3	0	234	1.33	69.9	11.38	0	2.52
74872	Non-SO	0	399.45	0	480	0	766.75	20.1	0	87.75	0.5	75.19	3.75	0	0
74885	Non-SO	0	0	0	540	0	157	16.6	264.5	9.58	1.42	104.68	6.83	0.5	0.5
74889	Non-SO	0	0	0	720	0	466.06	17.4	4177.5	18.31	0	118.06	21.06	4.47	5.58
74897	Non-SO	0	0	0	120	86.5	21	16	0	4.58	0	91.83	15.57	0.99	2.52
74901	SO	0	0	0	0	0	163.05	14.1	0	0	13.08	124.39	16.85	0	6.51
74904	Non-SO	0	0	0	0	0	366	13.3	900	10.42	4.08	65	10.96	0	2.34
74907	Non-SO	0	0	0	0	0	531.23	20.9	1948	178.5	0.82	123.96	8.93	0	8.03
74928	Non-SO	0	0	0	0	143.5	154.95	15.7	0	4.58	0	122.31	2.71	5.4	2.065
74931	Non-SO	0	0	0	0	0	208.28	8.6	0	15.63	2.81	40.52	2.99	0.09	1.17
74936	Non-SO	0	0	0	480	0	579.98	16.3	0	5.81	0	68.09	19.89	1.58	1.28
74941	Non-SO	0	0	0	0	0	107.04	2.9	287.5	25.48	0.13	45.07	4.16	1.59	2.63
74954	Non-SO	50.25	0	0	1217.5	0	576.875	28.5	615	949.25	2.61	78.36	8.9	0	0
74971	SO	0	150.565	0	0	0	65.84	23	90	0	2.89	25.67	5.64	0	0
74990	Non-SO	0	0	0	540	0	404.5	17.6	0	0	0	180.79	15.74	0.85	0.85
74996	Non-SO	0	0	0	0	0	635.94	19.6	0	136.5	2.16	95.61	14.3	1.48	2.63
75000	SO	0	0	0	765	100.13	253.06	16.7	510	4.58	0	151.75	28.47	1.69	1.69
75004	Non-SO	0	0	0	720	0	130	10.2	325.5	56	0	69.03	9.1	1.42	1.42
75017	Non-SO	0	68.875	0	0	0	135	11.7	1650	0	2.61	85.44	11.74	0.34	3.03
75018	Non-SO	0	0	0	292.5	496	248.13	8.8	240	249.13	0	121.44	2.81	0	0
75030	Non-SO	0	0	0	0	0	34.55	78.5	0	119	3.62	62.53	1.62	0	0
75049	Non-SO	0	0	0	360	0	710.83	12.8	0	0	1.09	83.32	14.01	0	0
75056	Non-SO	0	314	0	742.5	0	269	10	0	17	0.86	63.39	11.33	0	0
75057	Non-SO	0	0	84.5	195	0	79	17.1	667	0	0.77	56.91	12.29	1.15	0.9
75093	Non-SO	29.13	0	0	0	0	198.45	9.4	0	9.17	0.85	78.71	13.66	3.96	2.86
75099	Non-SO	0	0	0	720	0	0	26.3	0	192	4.75	79.83	1.46	0	2.8
75103	Non-SO	0	0	0	255	0	1051.83	19.2	0	0	0	153.01	14.21	0	5.43
75105	Non-SO	0	0	0	0	248	185.05	17.5	496	0	3.2	144.19	8.31	0	0
75114	Non-SO	0	316.4	0	0	176.75	356.05	41.5	202.5	1082.75	0	109.01	13.85	0	3.31
75124	SO	0	434	0	0	0	840	21.3	0	0	0	69.26	2.96	0	3
75127	Non-SO	0	0	0	0	0	42	8.7	0	0	0.35	64.29	5.45	0	0
75128	Non-SO	0	0	0	480	0	251.25	14.6	744	0	0.25	60.75	8.23	0	2.8
75136	Non-SO	0	0	0	540	0	602	29.2	1920	244	1.31	73.26	6.83	0	1.03
75146	Non-SO	0	249	0	0	434	400.5	30.6	992	0	0.54	298.11	19.68	0.19	2.34
75157	Non-SO	0	0	0	0	78.75	216	25.1	0	0	3.56	40.3	0.74	0	0
75161	Non-SO	0	0	0	3345	0	92.7	9.1	0	0	0.27	39.29	3.59	0.21	0.21
75162	Non-SO	0	330.75	0	255	0	80.81	21.5	360	259.58	3.48	58.48	6.5	4	2.35
75181	Non-SO	0	0	0	0	0	303.95	18.3	2178	0	3.18	60.41	11.77	0	1.51
75189	Non-SO	0	283.5	0	0	0	0	26.2	270	893.63	7.2	93.66	15.43	0	2.79
75193	Non-SO	0	0	0	240	0	309.67	32.4	0	0	4.52	87.92	1.75	0	0
75212	Non-SO	0	0	0	0	0	373.69	23.9	0	0	0	108.27	12.82	0.91	5.16
75217	Non-SO	0	0	0	240	0	0	33.9	0	0	0	325.25	21.34	7.92	5.54
75237	Non-SO	201	0	0	637.5	0	549	22.4	0	0	1.63	114.6	10.64	1.69	1.69
75301	Non-SO	0	0	0	0	0	21	12	0	0	0	114.7	11.1	6.64	6.64
75305	Non-SO	0	58.5	0	262.5	0	150.4	12.2	195	0	0.37	55.56	10.22	0.27	0.78
75306	Non-SO	0	185.06	0	0	0	194	14.3	1305	0	0	32.36	15.64	0	0
75326	Non-SO	0	0	0	217.5	283.94	0	29.8	525	0	2.62	20.94	2.68	0	0
75330	Non-SO	0	220.5	0	180	533.82	174.75	18.3	0	76.47	1.89	97.75	2.37	2	0.4
75345	Non-SO	0	0	0	150	0	159.37	4.8	108.5	75.37	0.27	66.55	5.22	0	0
75366	Non-SO	0	0	0	360	0	332.46	10.6	0	2.29	1.31	88.44	12.15	0	8.62
75375	SO	0	0	0	465	0	1758.75	19.7	0	0	0.59	133.12	23.56	1.75	3.04
75377	Non-SO	0	204.75	0	600	0	664.75	27.6	0	0	2.21	103.67	13.4	0.17	2.91
75379	Non-SO	50.25	654.19	0	105	17	138.7	25.6	0	502.31	0.36	75	4.61	0	2.99
75382	Non-SO	0	0	0	270	0	675.18	18.1	0	0	2.24	153.51	14.87	0.63	0.63
75409	Non-SO	0	0	0	375	33.38	514	34.5	0	0	0	72.35	19.21	0	0.92
75414	Non-SO	0	0	0	180	0	328.1	16	0	148.315	3.39	86.03	5.95	0	0
75444	Non-SO	0	0	0	345	0	170.76	14.5	0	9.17	1.85	95.42	6.66	2.97	1.69
75451	Non-SO	0	0	0	0	0	198	17.3	360	0	0	107.33	6	0.24	0.24
75468	Non-SO	30.6	0	0	1440	0	28.35	11.3	0	0	2.54	41.21	2.85	1.96	4.01
75483	Non-SO	0	0	0	225	0	327	3.9	0	13.75	0	72.49	5.94	0	6.63
75491	Non-SO	0	0	0	307.5	0	445.25	7.4	0	19	0	41.64	7.62	0.19	0.4
75521	SO	0	0	0	547.5	0	455.13	21.1	524.13	4.58	3.51	96.5	10.33	1.98	2.76
75523	Non-SO	0	0	0	0	0	30	6.5	0	0	0	15.36	2.85	0	1.43
75524	Non-SO	0	0	0	0	0	4.9	35.9	2407	496	3.28	33.44	6.28	0	0
75529	Non-SO	0	0	0	0	0	1484	15	0	0	0	57.39	20.12	0	2.96
75557	Non-SO	0	0	0	510	86.5	979.66	28.1	512	0	6.48	153.82	24.29	0	3.85
75563	Non-SO	201	0	0	155	0	0	14.6	0	0	1.16	23.02	7.58	1.97	2.77
75571	Non-SO	0	0	0	120	6.88	61.9	13.6	2536.13	810.19	9.25	56.41	3.24	0	0
75576	Non-SO	0	718.81	0	0	0	138	45.2	2977.35	718.81	1.51	189.1	4.66	3.34	0.26
75584	Non-SO	0	0	0	0	496	0	16.4	0	0	0	72.9	12.36	0	1.36
75590	Non-SO	0	72.33	0	0	0	7.25	27.7	0	224.245	5.51	119.69	15.25	0	8.39
75610	Non-SO	0	0	0	1800	0	178.55	9.9	2535	0	0	116.21	7.15	6.07	6.07
75613	Non-SO	0	282	0	0	305.66	52.37	22.9	372	445.75	5.38	32.59	9.14	0.03	0.03
75620	Non-SO	0	0	0	906	0	21	12	0	720	0	83.87	6.23	0	0
75621	Non-SO	0	23.63	0	0	0	456.84	13.6	697.5	0	0	96.17	14.05	0.99	0.99
75630	Non-SO	0	0	10.56	0	6.88	550.425	24.5	657.5	0	2.61	137.43	5.2	0	0
75654	Non-SO	0	0	0	0	0	150	9.6	0	4.79	0.55	50.32	3.83	0.17	3.2
75660	Non-SO	0	0	0	1096	0	203	8.6	0	257.15	0	86.86	10.63	0.31	0.52
75663	Non-SO	0	191.63	0	0	0	61	3.4	150	0	2.61	47.57	7.05	0	0
75667	Non-SO	0	0	0	0	513.31	215	7.2	843.14	0	0	45.54	10.87	0	2.99
75689	Non-SO	0	0	0	420	310	103.78	6.5	0	13.75	0	59.85	11.05	0.57	3.28
75702	Non-SO	0	0	0	225	0	469.01	7.7	360	0	0.07	113.16	9.4	0	5.85
75705	Non-SO	0	0	0	0	217	395.7	16.8	0	42	0	44.46	9.02	0	3.94
75714	Non-SO	0	217	0	240	0	153.13	17.3	510	0	0	152.75	12.15	9.14	11.7
75730	Non-SO	0	0	0	382.5	0	31.5	2.1	0	41.3	0	34.15	6.8	0.6	0.6
75738	Non-SO	0	0	0	307.5	130	694.5	13.5	0	0	0.8	48.93	12.55	0.14	3.27
75751	Non-SO	0	0	0	510	0	704.13	13.1	0	6.88	0	206.7	15.87	0	0
75754	Non-SO	58.25	0	0	480	178	660	21.9	1022.5	13.8	1.37	130.21	15.02	0.63	1.94
75758	Non-SO	0	0	0	0	0	287	31	0	0	2.6	47.78	13.25	0	0
75784	Non-SO	0	136	0	187.5	0	21	11.4	0	0	1.28	67.79	7.65	2.61	1.62
75786	Non-SO	0	0	0	0	0	258.25	13.3	2001	60.29	0	97.33	11.24	1.98	3.16
75788	Non-SO	29.13	150	0	330	0	347.48	25	0	6.88	5.31	48.87	5.66	1.48	0
75789	Non-SO	0	78	0	225	187.5	226.73	15.9	960	0	3.43	62.22	9.59	4.94	0
75797	Non-SO	0	0	0	720	0	288.5	4.8	0	0	1.09	30.61	7.26	0	1.23
75805	Non-SO	0	0	0	435	0	367.25	13.7	325.5	0	0.99	84.82	8.24	2	2.28
75824	SO	0	0	0	0	0	827.35	13.5	321.25	21	0.97	78.89	12.56	0	0
75837	Non-SO	0	122	0	900	0	951.6	21.3	0	0	0	104.04	19.07	0.67	2.5
75840	Non-SO	0	436.81	0	279	0	143.66	12.9	0	0	3.01	142.13	12.05	0	0
75845	Non-SO	0	0	0	555	0	2031.76	20.2	0	376.66	0	85.94	32.29	2.33	9.45
75848	Non-SO	66	0	0	510	0	935.255	36.9	0	0	3.93	232.75	4.08	1.58	1.58
75861	Non-SO	0	0	0	0	0	216.33	9.8	0	176.5	0.95	40.52	4.97	0	0
75874	Non-SO	0	0	0	0	0	270	14.3	0	0	1.61	106.72	18.3	2.44	2.44
75882	Non-SO	0	0	0	675	0	922.6	6.4	0	468	0.13	67.51	17.19	0.77	0.77
75887	Non-SO	0	70	0	195	0	276.63	32.4	0	0	4.34	96.91	7.1	0	2.54
75894	SO	0	0	0	0	0	13.5	10.2	511.5	8.045	0.07	58.73	13.19	3.89	13.24
75933	Non-SO	0	234	0	0	325.5	198.19	18.8	987	9.17	3.35	74	6.82	1.82	1.82
75934	Non-SO	0	0	0	1515	0	63	12.1	0	28	0	115.52	14.79	8.43	8.43
75954	Non-SO	0	0	0	240	0	280.88	9.1	0	330	3.67	107.18	3.04	0	6.87
75986	Non-SO	0	0	0	0	0	113	30	0	0	6.59	50.32	1.66	0	0
75993	Non-SO	0	88	0	60	0	262.1	32.4	960	0	4.93	122.96	12	1.81	1.81
76004	SO	0	0	0	1020	0	623.5	8.7	2247.5	13.8	0	97.02	18.45	0	0
76012	Non-SO	0	0	0	1162.5	0	354.45	13.8	630	352	0	57.53	11.02	0	7.89
76025	Non-SO	0	0	123	615	0	329	17.3	0	0	0.58	53.56	14.15	1.98	1.98
76028	Non-SO	0	44.18	0	0	0	67.99	27.6	690	243.49	4.86	58.22	3.17	0	0
76041	Non-SO	0	0	0	615	0	886.7	11.7	1080	678	0	79.15	12.16	4.84	7.36
76046	Non-SO	0	0	0	720	0	339	18	0	1.15	0	98.27	11.96	0	4.2
76048	Non-SO	0	0	0	1938.15	0	1627.13	27.5	0	0	0.98	112.87	23.97	3.03	3.54
76051	Non-SO	0	0	0	60.9	0	0	21	0	0	0	47.94	11.47	0.4	0.4
76076	Non-SO	0	0	0	120	0	178	5.2	0	0	0	21.56	5.33	0	0
76077	Non-SO	0	0	0	0	0	25.9	9.4	0	13.745	0.25	55.86	13.9	1.98	0
76078	Non-SO	247.75	303	0	720	0	88.15	40.5	0	0	1.42	206.82	3.17	3.49	3.51
76084	Non-SO	0	0	0	840	0	74.5	16.7	933.5	21.88	0	117.33	14.95	0	0
76103	Non-SO	0	0	0	0	0	123.36	11.3	402.5	0	3.1	67.33	4.03	1.39	1.39
76104	Non-SO	0	0	0	0	0	70	15.8	180	0	1.25	28.05	5.16	0	2.33
76107	Non-SO	0	10.13	0	195	0	51	9.6	0	173	0.88	48.21	7.47	0.49	0.49
76108	SO	0	0	0	0	0	579.35	18.8	0	496.13	7.04	120.2	12.19	0.99	3.43
76137	Non-SO	60	0	0	307.5	0	1292.01	35.2	600	2.29	4.6	113.96	10.56	0	0
76151	Non-SO	0	0	0	765	0	0	8.1	3904	0	1.1	44.68	2.86	0.99	0.99
76168	Non-SO	0	0	0	0	0	205.5	9.1	1116	12.9	5.92	62.62	3.38	0	5.55
76170	Non-SO	0	440.56	0	487.5	0	127.81	32.5	0	0	9.87	129.5	8.43	2.79	3.285
76178	Non-SO	0	1140.5	0	0	0	647.75	61.7	0	485	6.03	216.06	26.21	0	9.16
76179	Non-SO	0	0	61.5	0	0	180	13.3	402.5	0	4.38	46.03	13.23	3.95	0
76181	Non-SO	0	0	0	496	0	78.33	10.5	0	0	0	106.15	5.5	1.06	1.06
76187	Non-SO	0	0	0	0	0	469.6	8.4	1335	285	1.72	40.25	15.05	0	0
76190	Non-SO	0	0	0	360	0	711.87	32.4	2976	9.19	2.04	197.42	14.88	1.27	7.78
76204	Non-SO	66	0	0	0	0	54.3	15.6	635.5	0	0	49.57	15.26	0	4.68
76208	Non-SO	0	161	0	360	0	21	15.8	0	0	0	90.62	10.46	0	3.07
76209	Non-SO	0	312	0	0	0	340.35	53	0	0	7.59	247.35	5.12	0	0
76217	Non-SO	0	307.13	0	390	89	160.13	15.6	0	0	0	68.12	15.19	0.4	0.4
76220	Non-SO	0	0	0	465	0	74.82	21.7	1434.5	18.33	1.97	89.86	21.28	3.95	3.95
76233	Non-SO	0	228	0	300	0	153.25	20.5	0	0	2.3	29.55	16.51	0	0
76243	Non-SO	0	44	0	577.5	0	945.09	15.5	667	0	0.54	96.58	13.89	0	4.99
76248	Non-SO	0	128.25	0	0	356.5	0	47.8	0	0	11.27	97.74	15.17	3.97	1
76256	Non-SO	0	146	0	570	0	202.1	7.9	0	9.17	0.49	65.18	12.3	0	0.33
76281	Non-SO	0	0	0	0	0	21	14.9	0	0	0.55	65.58	13.96	4.31	4.31
76286	SO	0	197.63	0	315	0	200.5	13.9	0	13.8	0.54	60.64	11.17	1.04	1.04
76298	SO	0	546.5	0	735	0	431.47	15.8	667	217	1.78	87.22	7.16	0	3.88
76302	Non-SO	0	0	0	330	0	96.34	11.7	0	9.17	0	113.34	9.01	3.15	2.205
76310	Non-SO	0	410	0	885	0	597.07	10.2	1369.5	0	0	52.11	4.63	0.23	0.23
76354	SO	0	0	0	990	178	502.25	38.6	0	55	1.12	104.3	20.65	3.95	3.01
76365	Non-SO	0	255.56	0	0	0	0	21.9	255	0	0.55	45.6	1.85	0	0
76376	Non-SO	0	40.5	0	607.5	0	97	6.1	135	0	0	47.46	0.52	1.13	1.13
76380	Non-SO	0	0	0	0	0	239	3.4	0	0	0	24.85	3.89	0	1.83
76385	Non-SO	0	0	0	0	0	62.5	13.2	195	0	0	49.49	9.36	0	0
76403	Non-SO	0	0	0	0	0	8.25	15	960	0	0	87.22	0	0	4.28
76405	Non-SO	0	25.66	46.13	0	0	131.78	16.9	360	244	2.48	70.06	6.53	4.81	4.81
76408	Non-SO	0	0	0	322.5	0	219	17.1	0	0	0	286.75	17.37	0	0
76434	Non-SO	0	0	0	360	0	182.94	24.2	0	0	0	158.75	9.16	0.12	0.12
76440	Non-SO	0	0	0	780	0	710	20.9	402.5	0	0	143.31	18.38	0.67	1.5
76461	Non-SO	0	0	0	2355	0	29.38	8.4	0	0	2.57	65.75	5.6	0	0
76472	Non-SO	0	50.8	11.8	0	0	134.3	17.8	255	0	0.84	75.87	9.94	0	9.45
76508	Non-SO	0	168	0	690	184	134	6.9	0	0	0	44.52	5.98	0	0
76510	Non-SO	0	0	0	0	0	301.88	8	0	0	1.01	42.75	3.38	0	2.93
76511	Non-SO	0	0	0	2197.5	0	0	10	0	0	0	68.24	8.42	0	0
76518	Non-SO	0	184	0	300	0	200	35.8	0	489	8.57	105.1	11.08	1.77	0
76534	Non-SO	0	0	0	277.5	0	21	7.3	0	0	1.32	39.71	8.3	0.83	0.83
76551	Non-SO	0	1560.5	0	315	27.5	826.84	28.9	0	485	1.34	118.49	21.32	0	5.43
76556	Non-SO	30	0	0	0	0	1659.06	31	0	135.75	1.76	148.89	29.86	2.24	4.12
76557	Non-SO	0	0	0	0	0	890.75	21.6	0	0	1.05	111.14	15.62	0	19.08
76560	Non-SO	0	170.46	0	0	0	535.91	12.9	1405	224	0	32.69	10.93	0	0.81
76571	Non-SO	0	0	0	240	89	0	38.1	0	0	2.77	111.09	1.41	0	0
76584	Non-SO	0	324	0	360	23.88	343.16	26.4	0	373.94	4.9	125.19	4.49	0	0
76586	Non-SO	0	0	0	0	0	374.85	11.9	0	204	2.15	50.88	6.89	0.45	1.78
76596	Non-SO	0	0	0	502.5	0	302.38	8.5	0	233	1.4	42.6	7.52	0	1.13
76606	SO	0	0	0	405	0	25.9	14.7	180	470.29	4.34	40.99	6.86	1.48	2.54
76624	Non-SO	0	0	0	2040	0	1233.5	25.8	0	0	0	125.38	20.86	0	0
76626	Non-SO	77.66	229.5	0	1005	0	524.37	12.4	0	14.38	1.96	94.69	5.06	1.33	1.33
76632	Non-SO	0	0	0	120	0	0	5.5	1260	0	0	76.68	7.21	0	6.4
76633	Non-SO	0	0	307.5	0	0	663	39.4	180	775.13	6.42	86.97	12.66	0	0
76635	Non-SO	0	841.29	0	0	0	254	20.4	0	337.13	4.33	74.44	14.04	0.23	0.23
76645	Non-SO	0	0	0	652.5	0	36	15.8	481.5	0	5.5	100.83	13.27	1.22	4.32
76649	Non-SO	0	0	0	0	0	0	15.2	120	0	1.3	16.02	0.91	0.32	0
76654	Non-SO	0	0	0	667.5	0	281.8	25.4	1215	0	0.74	77.76	29.97	0	0
76668	Non-SO	0	0	0	795	17.5	191.89	4.4	240	0	1.53	33.56	4.86	0.47	0.47
76670	Non-SO	0	0	0	315	0	297.47	12	0	0	4.23	67.61	2.8	0	0
76672	Non-SO	0	0	0	0	0	814.25	8.6	0	9.69	0	84.63	12.13	0	0
76684	Non-SO	0	0	0	0	0	550.1	12.7	1635	23.44	0.55	140.97	12.23	0	2.72
76692	Non-SO	0	0	0	0	6.88	209.47	17.6	0	0	0.86	107.53	5.5	0	8.31
76704	SO	0	0	0	585	0	0	0	0	0	0	12.07	5.15	0	0
76723	Non-SO	0	0	0	300	69.25	96.01	21.8	0	56.78	2.47	67.81	6.72	3.25	1.27
76735	Non-SO	0	0	0	1338.75	0	325.5	11.6	0	0	2.34	59.72	5.2	0	4.21
76746	Non-SO	0	0	0	510	0	1143.94	20.4	120	0	6.56	105.67	11.24	0	0
76793	Non-SO	0	267.75	0	0	0	423.09	16.6	0	0	3.15	74.35	14.74	0.85	0.85
76805	Non-SO	0	0	0	0	0	36.73	12.9	0	0	0.34	79.3	0.24	0	0
76817	Non-SO	0	567	0	300	0	419.03	3.8	435	0	0.94	29.45	8.07	0	0
76824	Non-SO	0	0	0	600	0	367.85	11.5	525	2.29	1.55	53.82	6.3	0	3.08
76867	Non-SO	0	0	0	195	0	100.675	3.4	762.54	0	0	51.43	10.25	0.4	0.4
76877	Non-SO	0	0	0	615	0	413.5	10.6	682	0	0	125.3	16.33	2.85	6.13
76884	Non-SO	0	0	0	840	6.88	28.06	27.3	240	162	2.47	32.57	4.83	0	0
76885	Non-SO	0	0	0	1440	0	249.61	20	155	0	0.71	124.59	16.03	0.22	0.22
76886	Non-SO	0	0	0	315	0	761	4	240	558	5.9	35.81	7.42	0	0
76901	Non-SO	0	0	0	0	0	161	6	318.25	9.17	0.11	42.94	13.5	0.81	0.81
76902	Non-SO	317.5	0	0	480	178	755.5	33.2	424	438	3.96	148.73	0	0.95	3.9
76911	Non-SO	0	0	0	0	0	387	13.9	642.5	333	5.46	58.57	7.4	0.79	0.79
76925	Non-SO	0	0	0	975.6	0	122.5	14	0	0	0	45.12	4.74	0	3.45
76954	Non-SO	0	0	0	450	0	164.2	8.8	180	195	0	17.64	9.67	0	0
76958	Non-SO	0	0	0	390	0	448.29	22.4	0	0	0.8	123.29	13.11	0.1	5.43
76960	Non-SO	0	186.155	0	0	0	0	14.3	0	0	0	35.7	15.53	0	0
76966	Non-SO	0	301.5	0	552	0	429.5	5.8	0	0	0.23	72.73	11.4	2.06	1.03
76969	Non-SO	0	46.5	0	3315	0	21	12.1	356.5	2.29	0.51	75.27	18.24	0	1.96
76972	Non-SO	0	0	0	0	183.81	683.85	45.9	0	9.75	1.5	84.37	18.04	0	3.61
77000	SO	0	0	0	300	0	158	10.8	0	0	0.48	93.3	8.66	0	0
77007	Non-SO	0	0	0	1260	0	26	2.2	0	0	3.16	31.2	4.59	0	2.1
77008	Non-SO	0	373	0	0	0	381.41	27.7	2733	0	0.68	123.77	11.27	0.4	1.86
77014	Non-SO	0	0	0	1342	0	271.89	12.5	0	0	3.96	89.6	9.62	0	0
77020	Non-SO	0	0	0	360	0	244.05	11.3	0	159	0	86.09	3.46	0	4.44
77025	Non-SO	0	105.75	0	105	0	0	9.5	1050	0	0	12.3	7.52	0	0
77029	Non-SO	0	0	0	545	0	432	23	0	4.58	0.74	75.68	18.21	0.99	18.85
77074	Non-SO	0	0	0	0	76	587.8	74	8215.53	0	0	298.58	18.9	6.83	24.95
77094	SO	0	0	0	0	0	658.7	7.3	360	0	2.25	70.71	11.99	0.6	0.6
77095	Non-SO	0	0	0	360	0	351.5	5.1	0	0	2.73	24.88	2.69	0.23	0.23
77103	Non-SO	201	0	95.06	2.7	0	137.83	78.8	180	524.865	11.86	162.66	15.05	0	0
77154	Non-SO	0	0	0	367.5	496	156.31	10.4	0	11.485	1.78	41.09	4.77	3.71	2.72
77157	Non-SO	0	0	0	525	0	194.41	19.4	0	248.63	1.97	57.73	6.16	0	0
77160	Non-SO	0	73.41	0	450	0	159	16.6	1972	13.75	3.94	94.2	8.6	3	3
77164	SO	0	0	0	5.17	0	0	5.3	0	0	0	17.06	3.04	0	4.09
77170	Non-SO	0	121.5	0	360	0	26.7	13.1	0	0	0.27	45.89	4.51	0	0
77177	Non-SO	14.56	0	0	525	0	296.37	34.4	2135.9	0	4.85	104.84	9.43	0	3.75
77185	Non-SO	0	183	0	0	0	340.04	13.7	255	0	1.62	31.39	5.26	0	0
77195	Non-SO	0	0	61.5	0	0	65.44	40.2	240	175	1.49	67.61	1.02	0	0
77197	Non-SO	0	0	0	0	0	157.25	5.2	0	112	3.25	122.98	7.89	0.38	0.38
77199	SO	0	0	0	600	0	45.065	4.6	0	264	1.31	33.52	4.15	0	0
77205	Non-SO	75	33	0	549.5	0	296.83	2.8	450	0	0	37.72	10.29	0	0
77229	Non-SO	0	0	0	0	0	258.23	10.2	713	0	1.28	92.98	12.06	0.52	0.52
77230	Non-SO	0	338.51	338.51	242.4	248	1359.78	39.1	0	4.54	8.17	175.37	22.73	0	2.56
77277	Non-SO	0	0	0	1845	0	820.94	8.3	0	0	0	23.63	11.52	0	0.45
77287	Non-SO	100.5	0	0	0	0	614	27.6	0	213	1.45	163.88	13.22	0	1.56
77305	Non-SO	0	0	0	1800	0	647	8.8	0	0	0.52	94.62	1.46	0.11	0.11
77308	Non-SO	0	0	0	697.5	0	21	14.3	0	0	2.51	61.22	11.01	0	0
77319	Non-SO	0	0	0	0	0	465	10	1485	330	3.94	99.56	10.49	0	10.81
77331	Non-SO	77.66	0	0	874.5	0	257.21	32	0	131.775	7.69	149.12	12.07	0	4.52
77336	Non-SO	0	0	0	0	0	0	7.6	1301	0	0.29	66.61	13.87	0	0
77341	Non-SO	824.88	333	0	1282.5	0	1537.91	28.5	720	438	2.84	87.93	13.09	0	2.83
77349	Non-SO	0	376.25	0	157.5	2.29	354.09	23.9	480	187.77	4.64	63.65	4.32	0	0.23
77367	Non-SO	0	0	0	0	0	801.34	17.5	2008.9	849.865	9.41	111.44	15.47	0.34	3.27
77374	Non-SO	0	0	0	0	0	314.89	11.8	0	0	0.12	49.08	14.36	0.37	0.37
77380	Non-SO	0	0	0	742.5	0	203.13	32.4	0	0	6.23	120.95	14.15	0	0
77388	Non-SO	0	0	0	0	0	824.35	9.2	0	174.77	0	104.02	14.87	0	0
77392	Non-SO	0	185	0	697.5	0	1049.75	19.8	907	0	0	131.36	11.37	0	0
77405	Non-SO	0	0	0	0	0	504	15.2	1225	204.75	2.82	42.19	9.02	0	1.69
77433	Non-SO	0	162	0	1185	0	702.41	21.8	0	135.33	3.92	126.01	11.22	0	0.37
77450	Non-SO	0	155.25	0	277.5	0	0	13.1	990	0	3.23	21.81	5.34	1.98	0.56
77453	Non-SO	0	0	0	990	120	495.29	11.3	0	0	0	113.64	5.81	0	0.71
77460	Non-SO	0	0	0	660	0	436.13	28.6	0	0	0	116.76	34.16	0	5.22
77463	Non-SO	0	0	0	0	34.02	199.5	11.9	402.5	0	1.67	77.85	11.9	1.5	1.5
77468	Non-SO	0	0	0	0	667	374.16	12.5	0	0	0	49.58	15.04	2.18	5.49
77475	Non-SO	0	0	0	0	155	0	13.6	402.5	4.3	2.44	22.56	3.66	1.42	1.42
77477	Non-SO	0	0	0	1575	0	150.84	18.1	0	22.92	7.83	54.11	3.56	0.99	0.99
77481	Non-SO	0	442.25	0	0	253	457.81	24.9	307.5	102.38	1.15	38.34	3.71	0	0
77483	Non-SO	0	0	0	0	0	145	5.1	402.5	0	0	51.2	8.9	1.81	1.81
77485	Non-SO	0	0	0	247.5	0	161.25	8.9	465	0	0	49.08	5.93	0	3.02
77498	Non-SO	0	0	0	742.5	132.04	53.67	15.1	0	244	4.1	36.04	4.3	0	2.34
77503	Non-SO	0	201.25	0	0	248	36.72	29.5	0	0	2.45	106.09	7.79	4.94	0
77509	Non-SO	0	442.25	0	0	0	442.25	11.3	667	0	0	74.92	15.78	0	0
77527	Non-SO	0	0	0	0	0	767	14	744.8	0	1.11	134.05	25.83	1.98	3.67
77551	Non-SO	0	233.75	0	1402.5	0	600.13	17.6	620	204	3.48	84.23	7.75	0	4.95
77552	Non-SO	0	0	0	1927.5	0	329.41	38.5	1874.5	0	4.56	255.34	11.82	3.24	3.24
77569	Non-SO	54.815	0	0	315.9	0	0	18.6	480	0	2.57	61.98	15.54	0.57	0.57
77572	Non-SO	0	255	81.99	622.5	0	439.26	16.6	0	0	2.21	45.19	12.67	0	1.97
77578	Non-SO	0	0	0	270	0	0	7.6	0	2.29	0	17.06	4.41	0	0
77589	SO	0	0	0	0	133.5	545	20.6	573.25	0	1.79	83.57	10.93	0	0
77592	Non-SO	0	0	0	345	0	15.75	12.4	241.5	245.935	0	65.12	18.59	0.13	0.52
77596	Non-SO	0	0	0	0	0	374.4	8.1	0	0	0.46	80.21	14.56	1.86	0
77597	Non-SO	0	0	0	195	0	546	41.1	0	4.58	0.71	4.28	14.71	0	0
77600	SO	0	0	0	516.75	0	0	17.5	0	0	8.42	76.74	5.41	0	0
77605	Non-SO	0	0	0	0	0	252	13.6	434	0	0	113.03	16.47	3.15	4.185
77624	SO	0	0	0	0	0	241.2	4.3	0	0	0	57.24	15.04	1.06	1.06
77630	Non-SO	0	0	0	120	0	0	14.2	0	119	0.55	89.72	5.26	3.28	8.25
77655	SO	0	0	0	0	0	205.88	10.5	0	0	0	50.17	6.47	0	0
77674	Non-SO	0	0	0	480	0	110.305	7.8	0	27.5	0.41	74.51	4.55	0	0
77682	Non-SO	0	0	0	0	0	684.25	9.7	210	230.58	0	86.41	15.3	0.7	2.85
77689	Non-SO	20	0	0	1014.3	0	841.88	41.3	0	76.08	0.28	67.83	27.15	2.89	3.24
77693	Non-SO	33.88	0	0	0	33.88	0	17.4	0	0	1.84	44.09	1.46	0	0
77700	Non-SO	0	0	0	360	0	279.65	9.5	0	36.665	0	124.77	13.05	6.63	6.63
77717	Non-SO	0	0	0	0	0	1581	27.8	0	0	0	174.33	29.22	0.85	0.85
77727	Non-SO	0	162	0	426	0	169.21	12.2	0	240	1.19	70.61	8.96	3.41	4.38
77736	Non-SO	0	0	0	525	0	366	12.8	805	4.58	0.82	109.02	15.27	0.31	1.25
77750	Non-SO	272.04	0	0	480	0	0	46.1	0	0	0	277.87	21.76	4.94	4.94
77756	SO	0	284.81	0	0	0	576.51	16.8	0	772.81	0	66.77	13.38	0.99	0.99
77772	Non-SO	0	0	0	0	129.75	72	9.8	1920	0	0	164.93	12.3	0	0
77778	Non-SO	0	0	0	720	0	28.82	8.3	0	0	0.87	44.31	7.62	0	0
77780	Non-SO	0	0	0	0	0	136.175	11.2	524	0	4.87	73.52	12.35	1.98	4.38
77782	Non-SO	0	0	0	225	0	160.33	14.1	217.425	0	6.75	60.74	6.63	0	0
77803	Non-SO	0	0	0	372	0	469.5	12.9	0	0	0	67.48	6.15	0.18	3.13
77811	Non-SO	0	121.5	0	0	0	0	27.8	3045	169.31	0	100.81	16.14	0	5
77820	Non-SO	0	0	0	0	496	57.56	8.9	0	0	0	85.67	5.23	0.84	0.2
77827	Non-SO	0	0	0	0	0	266	7.6	496	505.58	4.54	19.32	4.52	1.98	1.98
77840	Non-SO	15.97	0	0	240	0	84.75	20.9	0	84.75	4.54	73.89	2.53	2.24	9.35
77841	Non-SO	0	0	0	374.7	154	327.96	17.3	0	67.99	0.66	107.76	28.9	0	0
77845	Non-SO	0	0	0	0	0	179.12	11	0	0	0	82.41	2.48	0	3.04
77851	Non-SO	0	0	0	360	0	160	24.7	0	0	0.55	82.42	23.26	0	0.8
77869	Non-SO	0	0	0	225	0	291	22	0	0	0	44.08	17.35	0	4.67
77875	Non-SO	0	0	0	2700	0	225	9.4	0	0	1.19	23.43	3.6	0	1.26
77878	SO	0	0	0	0	0	556.75	4.4	868	0	0.55	37.51	11.5	0.7	0.7
77891	Non-SO	0	0	0	255	0	328.13	7.1	0	0	0	18.75	2.84	0	0
77900	Non-SO	0	0	0	1440	0	0	10.2	0	0	2.61	44.88	1.63	1.91	1.91
77910	SO	0	0	0	667.5	0	1115.5	28.8	435	0	0.25	106.06	8.58	0	4.43
77935	Non-SO	0	0	0	510	0	105.75	14.6	0	0	3.22	79.57	3.21	0	0
77939	Non-SO	0	0	0	607.5	0	305.1	13.6	397.5	14.38	1.7	56.52	8.77	0	1.43
77965	Non-SO	0	0	0	300	0	354	6	0	232.75	1.64	52.66	5.12	5.93	7.48
77968	Non-SO	0	0	0	225	0	341.75	6.2	402.5	175.5	4.09	26.97	6.37	0	0
77997	Non-SO	0	0	0	0	0	343.9	7.4	805	0	0	87.4	6.22	0	2.36
77999	Non-SO	0	0	0	6367.5	0	792	22.7	0	9.17	0	196.84	29.76	6.72	8.6
78013	Non-SO	0	0	0	0	0	269.34	11.4	195	17.34	0	39.13	7.2	0	0
78015	Non-SO	0	0	0	0	496	637.92	12	496	14	0.1	116.89	16.85	1.39	4.53
78018	Non-SO	0	51.71	0	922.5	0	137.81	12.1	0	0	0.4	27.45	7.49	0.05	0.05
78036	Non-SO	0	38.88	0	510	0	38.88	16.5	0	0	0	48.33	7.78	0	4.48
78040	Non-SO	0	59	59	1657.5	0	527.2	37.9	0	239.7	14.22	59.54	3.62	3.78	3.78
78052	Non-SO	100.5	0	0	405	0	176.08	38.8	360	27.38	0.55	130.31	5.99	0	0
78061	Non-SO	0	0	0	510	6.88	196.84	17.2	0	0	4.1	149.08	4.91	3.24	3.24
78070	Non-SO	0	0	0	1440	454.13	265.63	9	0	0	0	86.48	15.23	0	13.83
78074	Non-SO	0	122.06	0	360	0	0	19.8	0	122.06	0	38.37	14.61	0	0
78076	Non-SO	0	0	0	195	0	102	1.2	0	102	0	9.65	4.12	0	0
78080	Non-SO	0	230.56	0	997.5	0	159	13.6	217.5	237.56	1.58	84.53	10.28	0	0
78083	Non-SO	0	0	0	1800	0	1680.63	17.2	0	0	0.31	119.42	23.7	0	0
78095	Non-SO	0	47.81	0	781.2	435.24	47.81	23.2	0	0	0	69.41	10.93	0	3.69
78107	Non-SO	0	0	0	0	0	832.48	16.6	1041	234	3.23	62.27	16.51	0	2.41
78108	Non-SO	0	0	0	0	0	0	0.8	60	0	0	13.62	2.52	0	0
78114	Non-SO	0	0	0	247.5	604.5	202.5	10.4	0	13.75	7.64	59.47	4.51	4.94	6.62
78124	SO	0	0	0	0	0	51	7.2	799.39	0	0	82.06	7.46	2.98	2.98
78130	Non-SO	0	330.75	0	510	0	178.5	13.9	0	178.5	3.69	36.19	5.87	0	0
78140	Non-SO	100.5	70.5	0	480	0	578	29.8	248.11	0	3.09	70.85	24.6	0	0
78170	Non-SO	0	0	0	720	0	2351.35	25.3	0	479	1.33	146.71	11.04	0	5.82
78179	Non-SO	0	0	0	1125	27.5	1264.54	8.2	0	102	2.1	81.68	5.64	0	0
78208	Non-SO	0	200	0	0	0	228.35	8.3	510	4.94	0.54	94.38	16.07	1.22	9.53
78236	Non-SO	0	0	0	0	0	404.5	25.1	0	14.38	3.67	104.07	8.54	2.97	2.97
78268	Non-SO	0	0	0	285	0	29.75	15.1	0	209.83	2.49	84.57	5.88	0	0
78296	Non-SO	43.69	0	0	1387.5	124	566.5	20.4	0	128.17	1.73	133.87	9.86	0.99	3.43
78312	Non-SO	0	0	0	0	0	21	8.7	0	165	8.63	16.46	0.48	0.68	0
78362	SO	0	146	0	3240	0	0	16.7	0	0	7.36	41.63	14.23	0	0
78368	Non-SO	0	0	0	795	0	0	11	0	0	1.34	71.73	18.76	0	0
78379	Non-SO	0	438.655	0	480	0	434.88	27.9	1080	679.5	3.45	80.55	6.51	0	0.79
78400	Non-SO	0	70.97	0	247.5	0	132.47	13.1	0	386.56	1.74	65.69	4.62	0	0
78410	SO	0	0	0	0	0	535	13.1	240	204	0.85	53.73	7.85	0.56	0.56
78422	Non-SO	0	0	0	0	0	0	10.3	0	147	0.98	79.43	4.93	0	1.35
78423	Non-SO	0	0	0	255	0	0	29.7	180	124.31	2.39	21.81	1.28	0.05	0.05
78440	Non-SO	0	0	0	960	0	890.1	26.6	0	0	2.5	169.05	45.25	1.17	3.58
78442	SO	0	0	0	375	0	0	7.7	0	0	0	42.77	10.16	0	4.68
78444	SO	0	0	0	1350	0	15.99	2	0	0	0.12	29.8	0.29	0	0
78462	Non-SO	0	0	0	502.5	0	208.675	17.3	0	13.8	2.06	94.55	18.2	1.48	0
78474	Non-SO	0	393.31	0	608	0	0	17.7	0	393.31	3.95	105.01	13.8	0.25	0.25
78478	Non-SO	0	0	0	307.5	50	0	20.5	1288	0	0.36	89.72	8.33	2.37	6.01
78506	Non-SO	0	0	0	0	248	536.05	7.9	0	213.58	4.58	79.54	13.26	0	0
78508	Non-SO	0	0	0	960	0	244.38	5.2	552	0	0	64.33	8.33	0	0
78514	Non-SO	0	0	0	0	84	712.93	16.3	0	0	0	189.58	23.73	0	1.01
78533	Non-SO	0	0	0	240	0	714.48	24.1	333.5	193	2.67	106.77	25.12	0	0.72
78551	Non-SO	0	0	0	198.9	23.4	707.02	15.8	0	0	4.57	79.74	8.35	0	0
78562	Non-SO	0	0	0	420	0	689.6	31.5	0	18.33	6.18	142.84	17.16	5.06	2.37
78572	Non-SO	0	0	0	263.5	0	557.63	14.1	0	4.58	2.22	141.42	27.65	0	2.42
78583	Non-SO	0	0	0	300	0	630.65	18.5	462.875	0	4.42	159.41	19.68	3	3
78588	Non-SO	0	0	0	201.5	0	0	7.2	805	45	0	81.7	8.2	0	0
78608	Non-SO	0	0	0	0	0	0	6.6	0	0	1.07	38.12	2.66	0	4.75
78615	Non-SO	0	92.5	0	612	5.77	500.4	21.6	0	628.88	0.67	57.79	4.22	0	0
78621	Non-SO	0	0	0	0	0	0	16.2	0	0	11.16	19.75	2.97	0	0
78649	Non-SO	0	150.5	0	615	0	1335.16	24.3	1334	226	0	203.01	19.71	3.42	5.66
78658	Non-SO	0	337.5	0	360	0	175.82	14.3	0	204.75	1.41	20.65	1.2	0	0
78662	Non-SO	0	0	0	300	0	149.73	30.6	0	0	2.03	110.26	10.77	0	4.6
78682	Non-SO	0	162	0	0	0	136	23.6	1335	3.5	1.39	54.21	8.6	0	0
78683	Non-SO	136.5	293.63	0	820.5	0	264.7	27.2	0	13.75	3.35	61.87	12.47	1.98	0
78703	Non-SO	0	0	0	285.45	0	529.22	10.1	762	4.79	0	101.5	12.54	0	0
78704	Non-SO	0	0	0	360	542.5	180	25.5	0	0	2.39	81.8	5.79	2.41	1.585
78707	Non-SO	0	0	0	300	702	790	107	387.25	223.58	2.32	236.6	41.35	0.84	1.42
78712	Non-SO	0	0	0	1440	0	225.92	9.8	1511.25	0	1.37	30.62	12.19	0.99	0.99
78718	Non-SO	0	86	0	0	333.5	385.9	30.1	0	137.5	0.95	73.63	12.1	0	2.94
78739	Non-SO	18.25	0	0	0	0	565.88	20.5	1569.5	590	4.04	113.02	20.43	1.9	0
78742	Non-SO	0	0	30.75	330	0	285.96	21	0	14	4.46	100.65	9.67	0	0
78744	Non-SO	0	0	46.13	480	0	63.13	13.6	0	0	0.85	24.68	12.68	0	0
78764	Non-SO	0	0	0	480	0	361	2.8	255	0	0	45.12	8.35	0	1.2
78766	Non-SO	0	0	0	0	108.5	758	17.7	992	281.88	0	117.53	11.37	0	16.48
78777	Non-SO	0	0	0	270	0	297.51	4.5	0	0	0	63.52	6.52	0	0.9
78799	Non-SO	0	0	0	0	0	205.7	24.4	0	0	0.87	67.07	10.79	3.96	2.97
78806	SO	0	0	0	0	0	434.7	13.6	0	0	0.54	65.95	10.38	0	0
78809	Non-SO	0	0	0	0	0	804.5	16.1	0	0	3.35	73.83	12.88	0	7.11
78810	Non-SO	0	127.75	0	0	108	69.13	11.4	0	0	0	69.28	7.34	0.84	4.53
78834	Non-SO	0	0	0	442.5	254.88	146.5	21.3	0	165	4.01	44.68	19.84	4.94	0
78870	Non-SO	0	0	0	0	0	0	22.8	0	0	4.04	26.43	1.25	0	2.93
78874	Non-SO	0	0	0	375	0	178.19	18	264.5	19.45	3.49	76.2	10	0.41	2.22
78875	Non-SO	0	0	0	1812	0	40.84	19.1	0	29.4	3.75	42.76	8.57	0	0
78895	Non-SO	0	0	0	360	34.5	150	26.7	0	0	3.15	15.36	9.22	0	0
78910	Non-SO	0	0	0	360	0	469.17	2.7	0	0	0	38.21	10.18	0	0
78911	Non-SO	100.5	0	0	375	0	97.9	19.9	187.5	120	0.38	39.65	4.24	1.98	0.99
78919	Non-SO	0	0	0	0	131	156	9.2	0	0	5.06	64.21	16.97	0	1.61
78921	Non-SO	0	0	0	210	0	21	19.1	0	0	0	101.19	12.63	0	2.4
78930	Non-SO	0	0	0	0	0	21	15.1	329.5	0	0	69.35	10.01	0	10.41
78937	SO	0	0	0	375	1115	304.75	6.2	4138.5	246	0	34.93	5.52	0	0
78962	Non-SO	0	0	0	900	0	289.74	14.1	0	72.99	3.56	93.82	4.91	0.81	3.55
78963	Non-SO	0	211.31	0	255	0	0	18	615	0	0	66.2	2.58	0.6	0.6
78970	Non-SO	0	112	0	217.5	0	734.14	21.1	0	0	2.52	82.18	7.79	0	1.19
78979	Non-SO	0	0	0	0	0	279.125	22.5	247.5	0	1.73	14.16	3.99	0	0
78994	SO	0	186	0	0	0	245	8.2	0	10.42	0.84	38.74	3.51	8.89	0
79007	Non-SO	0	325.5	0	131.35	0	29.7	9.3	0	239.91	1.18	31.23	5.29	0	2.56
79014	Non-SO	0	0	0	277.5	0	82.76	5.7	534.75	0	0	51.53	6.07	0	0
79019	Non-SO	0	0	0	0	0	165.95	8.2	0	391	0.88	75.81	3.92	0	6.93
79025	Non-SO	0	0	0	0	0	444.09	11.3	0	0	0.28	77.55	11.7	0	2.61
79027	Non-SO	0	0	0	0	0	167.5	9.5	0	202.33	2.01	81.23	8.22	0	0
79029	Non-SO	0	0	0	667.5	0	571.5	15	0	0	0.77	42.96	6.55	0.03	2.37
79040	SO	35	0	0	360	248	381.8	27	0	109.5	2.18	70.43	9.27	0.1	0.1
79063	Non-SO	0	0	0	405	0	407.63	15.6	0	126.8	6.3	74.02	10.71	1.7	1.7
79064	Non-SO	0	0	0	0	0	0	8.4	225	0	0	63.33	6.98	0.99	3.62
79072	Non-SO	0	132	56.33	270	40	633.38	13.6	0	0	2.55	67.96	5.2	0	2.12
79088	Non-SO	0	162.56	0	240	120	1110.13	4.3	0	0	1.42	69.08	4.27	1.69	6.07
79089	Non-SO	0	0	0	0	130	522.455	13.5	660	0	0.56	94.12	21.87	0	5.86
79101	Non-SO	0	0	0	0	0	0	15.2	0	0	0	160.79	17.51	0.59	0
79125	Non-SO	0	0	0	0	0	503.4	19.2	0	4.58	5.4	209.14	10.53	0	6.86
79142	Non-SO	0	0	0	742.5	0	14.7	5.4	0	255	2.61	77.29	7.49	0	5.57
79161	Non-SO	0	0	0	240	43.25	136.75	19.8	255	114.75	0	82.42	21.24	0	3.51
79173	Non-SO	0	0	0	360	0	675	18.1	0	0	0	95.73	30.41	0	7.35
79176	Non-SO	0	0	0	975	0	0	9.2	333.5	18.33	4.39	60.65	9.79	0.81	0.81
79187	SO	0	0	0	0	0	425	16.6	1046.5	0	1.7	113.73	15.48	1.04	1.86
79188	Non-SO	100.5	271.88	0	1438.5	0	558.03	30.8	0	0	1.73	110.98	6.45	0	0
79198	Non-SO	0	0	0	2520	0	615.1	7.7	0	439.75	0	136.07	13.7	0	0.92
79208	Non-SO	0	0	0	1200	0	21	4.3	0	0	2.62	14.01	0.24	1.3	2.8
79231	Non-SO	36.5	78	69.19	1485	0	90.35	29	0	0	0	98.53	0	0.4	0.4
79241	Non-SO	0	0	0	360	0	490.05	14.8	195	0	4.18	116.94	7.15	0	0
79257	Non-SO	201	0	0	520.5	0	248	17	195	0	0	92.87	14.56	0	5.44
79258	SO	0	128	0	300	0	346.25	14.3	0	0	2.44	55.06	8.3	0.74	0.74
79259	Non-SO	402	0	0	528.5	0	0	11.7	0	704.06	4.54	49.39	3.63	1.97	6.68
79268	Non-SO	0	51.99	0	772.5	0	114.5	6.6	0	14.38	1.24	54.92	6.96	2.06	1.03
79271	Non-SO	0	117	0	711.75	0	113.34	6.6	1305	7.8	2.61	39.54	1.91	0	2.34
79279	Non-SO	0	0	0	922.5	0	113	2.2	1255.5	0	0	35.91	5.56	0.7	3.22
79292	Non-SO	10	1904.77	0	0	0	105	93.8	0	0	21.06	153.02	7.92	1.27	1.27
79302	Non-SO	0	233.81	0	0	0	0	14.2	0	210.625	0.94	110.55	3.95	0	3.92
79305	Non-SO	0	0	0	967.5	0	117.17	14.9	0	0	0	111.74	26.22	1.84	10.63
79311	Non-SO	40	0	0	1035	280	677.2	26.4	667	0	0.24	109.25	13.38	0	0
79314	Non-SO	0	0	0	1335	0	533.13	24.3	0	0	3.44	203.1	11.45	3.96	3.96
79318	Non-SO	86.75	156	0	458.5	0	256.535	31.3	0	390.25	6.41	158.72	10.53	0	0
79333	Non-SO	0	0	46.13	285	0	7.06	6.6	496	209.33	1.96	68.27	13.24	0	2.37
79334	Non-SO	0	0	0	480	0	843	20	0	0	0	97.25	15.44	0	1.04
79360	Non-SO	0	750.38	0	0	0	154.73	18.5	1388.5	0	0	30.36	5.14	1.76	5
79373	Non-SO	0	0	0	1590	0	450	17.9	0	0	0.14	153.29	3.88	3.97	3.97
79374	Non-SO	190.5	164	0	840	0	634.04	26	840	0	4.3	96.24	4.63	0	0
79389	Non-SO	0	0	0	0	0	341	14.1	0	0	2.1	58.58	4.21	0	0
79395	Non-SO	0	42.5	0	630	15.38	17.23	26.8	225	0	6.97	35.86	0.52	0	0
79415	SO	0	128	0	1260	0	708	16.5	573.5	0	2.61	50.39	9.66	0	0
79422	Non-SO	0	93	0	690	0	90.31	18.2	240	0	0.97	69.26	7.59	0	1.43
79425	Non-SO	0	0	0	0	0	0	27.2	0	0	5.87	37.4	0.2	0	0
79431	Non-SO	0	282	0	720	240	318.25	32.4	0	226	2.84	96.36	18.1	0	4.66
79433	Non-SO	0	490.31	0	518.5	0	869.7	18.4	449.5	255	5.24	109.54	7.3	0.99	0
79442	Non-SO	0	0	0	1680	0	84	13.8	0	0	0.89	99.38	15.38	0.63	0.63
79453	Non-SO	0	0	0	360	210	355	27.5	0	0	0	216.17	16.52	0	4.44
79454	Non-SO	0	0	0	0	0	223	7.7	519.445	144	0.41	48.68	6.85	0	0
79474	Non-SO	0	0	0	0	31	0	0.3	0	0	0	2.79	0.18	0	0
79484	SO	0	77	0	0	0	65	6.6	0	0	0	48.86	3.15	0.99	0.99
79496	Non-SO	0	204.75	0	200	0	333	13	333.5	558	0	85.87	14.74	0	0
79499	Non-SO	0	8.8	0	660	0	420.31	20.1	825	12.71	4.14	82.74	7.32	0	0.71
79512	Non-SO	0	0	0	307.425	0	425.18	24.9	0	29.75	4	96.21	13.96	0.87	0.87
79536	Non-SO	0	0	0	410.75	0	168.215	12.2	0	72.605	0	85.67	16.86	1.18	1.18
79544	Non-SO	0	0	0	2212.5	0	0	22.3	0	234	6.55	48.27	3.65	0	0
79554	SO	57.5	300	0	0	0	288.75	20.6	325.25	112	0	127.9	18.81	0	0
79563	Non-SO	0	0	0	0	0	39	19.9	0	0	4.19	91.11	1.32	0	0
79574	Non-SO	0	1727.44	0	180	6.88	185.05	19	960	0	1.09	105.41	10.2	0	0
79575	Non-SO	0	0	0	667.5	0	937.5	18.4	0	4.58	0.55	134.41	14.41	0	1.83
79576	Non-SO	0	0	0	390	542.5	447.8	16.9	0	226.8	0.86	113.17	15.68	3.96	0.99
79593	Non-SO	0	0	0	0	0	0	3.6	0	0	2.38	73.33	19.28	4.63	4.63
79596	Non-SO	0	498	0	555	0	691.65	6.9	496	2.29	0.79	15.64	6.03	0.49	0.71
79608	Non-SO	0	0	0	255	0	149.44	58	0	307.13	3.4	385.95	20.29	10.13	10.71
79644	Non-SO	0	0	0	0	0	652	6.3	0	0	0	25.32	8.98	0	0
79650	Non-SO	0	0	0	360	27.5	136.58	16	570	0	7.84	64.26	6.64	1.98	1.98
79658	Non-SO	0	0	0	217.5	0	469.6	10.4	0	236	0	89.47	10.7	0.99	2.6
79661	Non-SO	0	0	0	120	0	0	16.7	300	120	7.28	16.86	6.2	0	0
79667	Non-SO	0	0	0	0	0	42.7	12.1	248	0	3.77	64.03	0.37	0	10.78
79668	Non-SO	0	0	0	1412.5	0	106.58	12.8	9628	20.99	0.92	94.39	3.36	2.88	2.88
79675	Non-SO	0	196.38	0	360.9	35	72.94	14.1	0	72	5.26	46.88	11.22	0	0
79683	Non-SO	0	0	0	255	0	725.7	35.6	0	13.75	1.88	74.79	27.7	0	0
79693	Non-SO	0	434	0	315	0	78	13.6	1845	217	3.91	78.29	13.09	0	6.65
79715	Non-SO	0	0	0	540	0	0	3.6	0	0	0	62.97	11.46	0	0
79734	Non-SO	0	0	0	0	0	225	0	0	0	0	0	7	0	0
79750	SO	0	0	0	0	0	833.06	12.9	0	0	0	65.33	12.25	1.37	1.37
79761	Non-SO	0	0	0	255	0	0	16.4	0	0	0.54	30.1	4.39	0.09	0.09
79763	Non-SO	0	0	0	300	0	61	12.5	0	0	0	212.7	3.06	0	11.3
79776	SO	57.5	0	0	270	0	234	18	0	0	0	37.06	15.67	0	1.52
79788	Non-SO	0	0	0	300	151.38	397.5	45.1	0	0	0	36.32	32.72	0	4.64
79793	Non-SO	0	0	0	0	0	128	20.4	0	0	0.54	85.47	8.85	0	3.31
79805	Non-SO	0	0	0	255	0	341.44	10.5	0	234	0	29.39	5.05	1.61	1.61
79815	Non-SO	0	0	0	0	0	176	21.7	650.5	140.5	1.77	166	15.15	8.9	6.92
79821	Non-SO	0	0	0	382.5	151.38	464.31	20.8	0	0	1.16	85.7	18.44	0	1.46
79823	Non-SO	0	0	0	0	0	565.88	11.6	402.5	102	2.6	128.95	16.26	1.94	7.48
79829	Non-SO	0	0	0	0	0	968.13	24	0	20.63	2.69	129.76	23.15	0.29	0.29
79833	Non-SO	0	199.5	0	180	0	0	37.5	0	251.625	8.63	40.53	8.93	0	0
79843	Non-SO	0	184	0	0	0	0	9.3	333.5	0	0.69	55.09	9.66	0.2	1.71
79845	Non-SO	0	0	0	1800	0	277.28	11.1	0	0	0.93	45.86	6.4	0	4.07
79859	Non-SO	0	0	0	195	0	349.9	12.6	772	0	0.33	56.15	10.65	0	0.82
79863	Non-SO	0	0	0	592.5	0	61.81	9.8	0	38.71	0	93.66	14.31	1.87	3.29
79872	Non-SO	0	0	0	532.5	0	229.13	11.3	333.5	0	0.55	93.99	6.02	0	0
79894	Non-SO	0	378	0	495	0	472.13	22.6	333.5	14.13	2.55	30.37	14.25	0	6.28
79906	Non-SO	0	126	0	0	182	184.3	10.1	540	0	1.18	66.19	12.01	0.4	0.4
79916	Non-SO	0	0	0	277.5	184	314.7	16.1	0	0	1.86	56.57	4.59	0	7
79923	Non-SO	0	0	0	480	267	876	32.2	0	213.75	1.16	222.79	27.71	0.48	0.48
79924	Non-SO	18.25	0	0	0	120	920	21.4	241.5	482	0	178.5	19.61	3.44	12.06
79925	Non-SO	100.5	0	0	765	0	298.69	20.3	0	0	9.82	76.82	0	4	7.48
79939	Non-SO	0	0	0	960	0	263.21	16.1	524	165	1.92	61.99	9.36	0.84	1.55
79942	SO	0	0	0	360	0	1960.68	10	0	0	0	75.42	18.56	0.34	2.47
79952	Non-SO	0	0	0	1440	496	0	14.6	0	0	1.84	69.79	14.11	0	0
79957	Non-SO	0	0	0	450	0	164.38	10.6	1582	155	1.49	54.73	9.08	1.32	0
79965	Non-SO	0	164	0	1500	0	634.4	27.7	0	0	0	152.91	12.5	0.47	0.47
79967	Non-SO	0	0	81.99	0	0	171.5	12.6	0	188.13	3.52	60.42	6.19	0	0
79969	Non-SO	0	0	0	255	0	328.33	10.3	0	0	0	56.66	5.05	0	1.35
79974	Non-SO	0	0	0	0	0	248.5	4	0	30.64	1.16	16.62	8.92	0	0.18
79982	Non-SO	0	0	0	337.5	0	592.31	12.7	0	18.33	0.3	96.39	18.4	0.95	0
79999	Non-SO	0	0	0	0	0	0	26.1	255	0	5.22	45.62	5.86	0	0
80002	Non-SO	0	0	0	720	0	457.465	15.5	0	49.65	2.78	123.68	14.4	3.95	0
80006	Non-SO	0	0	0	202.5	0	21	27.9	0	0	3.16	36.06	8.76	0	0
80015	Non-SO	102.56	0	0	0	0	29.4	18.4	0	0	0	66.09	4.55	0	0.13
80024	Non-SO	0	0	0	187.5	0	602.76	20.8	0	241.78	2.48	139.55	17.56	0.09	2.19
80049	Non-SO	0	500.25	0	900	0	868.32	21.1	603.75	0	1.81	121.46	8.88	0.8	2
80059	Non-SO	100.5	0	0	150	0	696.43	33.1	321.5	0	1.6	90.51	13.56	0	0
80061	Non-SO	0	0	0	0	0	286	10.2	0	0	1.01	80.84	9.4	0.72	1.54
80073	Non-SO	82	185	0	492	382	99.56	36.9	0	120	1.05	102.49	10.74	10.24	11.4
80096	Non-SO	7.65	72	0	420	89	584.86	36	150	110.21	7.98	51.57	15.62	0	0
80097	Non-SO	0	0	0	0	0	860.7	10.8	960	0	1.96	40.47	13.58	1.85	3.24
80102	SO	0	136.875	0	0	0	146.25	21.9	540	0	2.77	34.8	3.47	0	3.25
80103	Non-SO	0	0	0	705	0	585.69	16.8	0	0	2.01	149.16	15.25	3.89	7.52
80127	Non-SO	0	0	0	982.5	0	50.4	15.2	0	0	5.57	126.88	3.74	2.87	4.86
80130	Non-SO	0	111	0	315	0	13.57	9.5	240	0	1.94	29.47	7.44	0	0
80138	SO	0	0	0	360	0	194.375	11.6	248	0	1.1	59.75	9.84	0	1.41
80144	Non-SO	0	0	0	480	0	709	28.8	0	0	1.76	115.46	11.69	0	3.41
80153	Non-SO	0	0	0	720	0	329.41	14.2	241.5	0	0	81.43	10.86	0	0
80155	Non-SO	0	185.06	0	375	0	181	15.3	0	0	0	62.16	12.96	0.97	0.97
80156	Non-SO	0	73	0	450	0	529.63	10.6	0	0	1.21	121.95	6	11.78	11.78
80170	Non-SO	14.56	93	0	0	0	167	23.8	0	56.5	0	98.55	8.36	0.4	0.4
80188	Non-SO	0	404.25	0	0	0	371.25	27	0	27.6	4.36	131.49	15.88	5.94	3.96
80200	Non-SO	0	0	0	900	0	903	27.9	0	0	0	131.46	13.98	0	4.06
80202	Non-SO	0	0	0	975	140	100.75	11.3	0	0	0	93.53	1.4	4.94	4.94
80204	Non-SO	0	0	0	0	0	123.75	9.3	360	0	0.32	47.02	6.77	0.57	0.57
80207	Non-SO	0	0	0	0	0	514	13.1	240	102.6	2.56	78.16	10.86	0	2.69
80214	Non-SO	0	378	0	450	0	847.63	20.5	0	27.5	0.13	152.18	14.52	0	3.82
80220	Non-SO	0	262.5	0	0	0	174.25	8.9	0	113	0	64.09	6.14	0	0
80222	Non-SO	0	0	0	3060	0	172.5	2.9	0	0	0.3	46.13	9.39	0	0
80237	Non-SO	0	140.88	0	240	0	28.35	12.8	0	271.75	0	77.1	9.74	1.7	1.7
80263	Non-SO	0	0	0	0	0	152	15.7	0	385	0.54	71.29	7.98	0.83	0.83
80277	Non-SO	0	230.56	212.97	1155	0	210.5	10.5	0	250.56	3.92	75.12	13.66	0.52	0.52
80278	Non-SO	0	0	0	255	178	40.875	19.8	0	4.58	2.31	105.51	9.66	0	2.56
80285	Non-SO	0	0	0	1065	154.67	858.71	37.8	0	0	6.39	72.93	9.05	0	4.75
80322	Non-SO	0	0	0	1020	0	25.5	5.5	0	0	0	42.1	1.76	0	0
80326	Non-SO	0	44	0	0	0	456.58	9.2	570	189.61	1.74	127.33	10.34	4.37	4.37
80364	Non-SO	0	0	0	240.25	0	589.76	6.4	0	64.2	0.23	54.59	9.69	0.06	2.4
80368	Non-SO	0	0	0	367.5	0	79.75	11.1	0	21.77	3.1	75.97	6.76	0.4	3.93
80375	Non-SO	0	0	0	0	130	794.81	9.6	0	0	0.55	99.82	24.21	0	0
80384	Non-SO	0	0	0	0	0	370.75	7.9	0	0	2.56	94.73	6.29	0.38	3.31
80410	Non-SO	0	0	0	0	0	0	7.1	0	0	0.35	18.08	8.4	0	0
80413	Non-SO	36.5	0	92.25	0	0	466.955	27.9	307.5	0	5.22	82.03	9.11	0	0
80427	Non-SO	0	0	0	0	0	31.5	12	0	0	0	110.08	14.25	9.45	9.45
80428	SO	0	0	0	922.5	0	21	4.9	0	0	0.54	35.09	4.45	0	0
80437	Non-SO	0	0	0	307.5	0	697.31	22.5	406.5	234	3.84	122.19	10.23	2.05	3.93
80441	Non-SO	0	0	0	720	0	200.25	14.1	0	0	1.07	47.45	6.48	0	0.56
80456	Non-SO	0	0	0	0	139.5	556.25	12.4	0	0	2.62	65.03	6.33	0	0
80468	Non-SO	0	332.25	0	255	0	584.94	10.8	0	0	2.88	57.86	7.73	4.15	4.15
80482	Non-SO	0	120.75	0	720	0	1037.65	30.1	360	0	1.98	151.24	9	0	2.34
80493	SO	0	0	0	0	0	112.7	17.1	0	0	0	64.06	8.07	0	3.67
80496	Non-SO	29.13	0	0	240	0	227	15.8	124	161.54	2.06	58.47	10.87	0	1.52
80505	Non-SO	0	0	0	0	6.88	356.46	11.5	0	24	3.96	100.42	7.85	7.78	7.91
80506	Non-SO	0	509	0	0	0	79.465	15.6	402.5	217	1.66	119.89	10.23	0	3.29
80509	Non-SO	0	0	49.61	345	0	388.79	20.5	0	0	8.2	168.31	3.59	1.99	1.99
80517	Non-SO	0	0	0	120	0	290	29.3	542.5	147	1.99	111.8	13.45	0	1.35
80523	Non-SO	0	0	0	255	130	0	20.8	0	0	0	66.73	11.49	10.05	5.025
80528	Non-SO	0	0	0	240	0	339.63	29.7	0	0	1.02	116.19	9.72	0	6.9
80530	Non-SO	0	73	0	720	0	0	7.1	0	0	0	90.84	0	0	0
80545	Non-SO	29.13	0	0	0	0	149.75	15.2	0	9.165	0	84.3	9.49	6	0
80547	Non-SO	0	0	0	262.5	0	360.63	9.4	0	0	0	35.73	6.2	1.7	1.7
80553	Non-SO	0	0	0	0	0	0	9.2	248	61	1.9	44.2	7.64	0	2.42
80556	Non-SO	0	0	0	0	0	199	12.7	0	0	0.35	84.07	12.49	0	2.55
80564	Non-SO	0	333	0	1177.5	2.29	989.2	15.6	0	56.5	0.72	52.54	8.13	0	0
80565	Non-SO	0	0	0	0	0	975.56	14.9	0	0	0.56	73.54	11	0	2.34
80569	Non-SO	100.5	0	0	180	0	596.51	20.7	120	248	2.49	80.76	10.1	0	1.86
80588	Non-SO	0	108.5	0	0	0	290	16	0	108.5	0	63.74	8.57	0	0
80604	Non-SO	0	0	0	0	0	237	3.2	0	0	0	117.96	6.02	6.48	6.48
80632	Non-SO	0	267.75	0	480	0	772.75	8	0	0	1.66	175.28	19.7	13.17	12.69
80634	Non-SO	66.99	0	0	277.5	178	532	23.5	337.5	641	5.76	61.15	8.62	0	0.4
80647	Non-SO	378	123.38	0	0	108.5	48.2	24.9	453.5	0	2.76	82.46	14.82	0	0
80657	Non-SO	0	0	0	728.85	0	0	8.9	0	175.5	1	72	10.07	0	5.75
80658	Non-SO	0	0	0	435	0	134.4	4.7	0	0	0	25.58	7.37	0	9.25
80680	Non-SO	0	0	0	0	0	42	24.4	0	0	6.3	46.66	7.3	0	0
80683	Non-SO	0	0	0	0	0	14.69	31.2	0	716.63	9.46	49.88	5.69	0	0
80684	Non-SO	0	0	0	337.5	64.88	443.48	40.5	0	204.75	4.25	103.51	20.9	0	2.5
80686	Non-SO	0	0	0	150	108.5	21	19.8	0	150	2.47	32.62	8.83	0.99	0.99
80703	Non-SO	5	75.99	30.75	360	0	235.81	14.6	0	68.75	2.58	86.16	3.19	1.47	0.98
80705	Non-SO	0	22	0	592.5	0	1160.43	23	0	0	0	112.3	14.49	0.4	1.71
80706	Non-SO	0	196.66	0	0	0	772.5	40.2	990	666.09	0	107.58	25.39	0.75	1.13
80712	Non-SO	0	0	0	240	86.5	143	20.4	248	0	1.14	41.66	12.19	0.05	3.13
80714	Non-SO	0	300	0	195	0	668.13	36.5	517.5	303.44	3.61	101.12	25.05	0	0
80732	Non-SO	100.5	0	0	637.5	0	134.7	38.9	0	0	0	125.87	2.53	0	0
80742	Non-SO	58.25	0	0	0	0	639.88	26.4	1165	0	1.03	186.18	12.5	0.6	1.51
80745	Non-SO	0	0	0	1275	0	452	5.6	1048.27	452	2.3	47.65	4.07	4.84	4.84
80767	Non-SO	0	406	206.5	0	0	413	39.9	150	0	3.6	55.36	9.73	0	0
80771	SO	0	0	0	840	0	14.13	23.7	300	153.56	2.1	69.11	13.11	0	0.98
80794	Non-SO	0	211.31	0	975	0	223.14	26.5	1567.5	257	5.46	108.09	14.81	0	0
80810	Non-SO	66.99	0	0	360	0	259.06	33.2	0	13.8	0.53	110.27	18.15	1.73	8.42
80814	Non-SO	0	550.8	0	525	0	553.75	37.8	0	0	0	56.8	23.62	0	0
80815	SO	0	136.5	0	266.085	0	266	7.3	0	0	0.83	33.7	2.55	0	0
80819	Non-SO	0	0	0	0	0	39	6.3	360	4.79	0.54	38.7	7.67	0	0
80823	Non-SO	0	0	61.5	810	0	202	5.4	360	248.4	0.09	53.38	3.93	0	0
80837	SO	0	0	0	337.95	186	244.38	20.4	0	0	12.91	49.6	7.04	0	0
80864	Non-SO	0	0	0	0	0	0	9.1	0	0	0	76.59	2.09	1.98	3.48
80876	Non-SO	0	0	0	570	0	1387.88	12.3	0	226	3.17	88.28	10.46	2.42	2.42
80879	Non-SO	0	92	0	0	180	54	14	240	61	0.96	79.84	4.87	0	2.1
80892	SO	0	0	0	270	0	277	30.1	210	0	3.26	36.68	8.47	0	0
80893	SO	0	0	0	0	0	536.7	13	0	160.5	0.58	57.3	11.11	2.12	2.46
80908	Non-SO	0	0	0	0	248	305.38	14.1	0	275	2.6	47.43	3.59	1.89	1.89
80939	Non-SO	0	136.5	0	2160	0	58.75	24.3	0	0	0	134.95	8.61	0	0
80973	Non-SO	20	0	0	225	0	198.31	5.8	0	0	0.49	24.19	2.23	0	0
80976	Non-SO	100.5	154.875	154.875	0	0	440.895	23.9	412.5	46.5	5.68	64.16	7.88	0	0
80985	Non-SO	0	0	0	0	0	141	25.4	495	0	1.07	80.35	5.69	0	0
80989	Non-SO	0	0	0	1920	0	1348.75	34.2	0	0	0	296.46	11.81	0	3.59
81004	Non-SO	0	58.5	0	240	0	21	18.6	0	0	0	100.57	20.69	2.97	0.59
81008	Non-SO	0	0	0	360	28	661.25	15.7	402.5	205.8	0	208.1	28.4	4.23	6.5
81009	SO	0	0	0	0	120	159.25	11.8	360	0	5.79	28.82	4.22	0	0
81010	Non-SO	0	0	0	247.5	0	636	12.6	0	0	0.35	58.82	21.79	1.64	1.64
81022	Non-SO	0	0	0	0	0	0	28.7	0	0	0	66.46	10.54	0	0.52
81038	Non-SO	0	100	0	0	0	0	7.1	0	0	4.34	40.15	2.69	0	0.7
81040	Non-SO	0	0	0	180	90	226.35	18.8	0	516	0	125.84	23.94	3.24	3.24
81056	Non-SO	0	0	0	600	0	470.5	20.9	2312.35	21.15	1.22	96.69	12.12	0	2.75
81068	Non-SO	0	0	0	120	0	129	11.8	0	0	0.55	67.6	5.49	0	0.99
81078	Non-SO	267.25	0	0	52.5	0	122.06	45.9	0	20	0.89	123.9	6.24	0.02	0.93
81088	Non-SO	0	0	0	600	55	130.92	7.3	0	0	1.79	33.31	2.97	0	0
81107	SO	0	141.75	0	300	0	112.25	6.9	149.5	0	0	44.16	8.36	0	1.51
81110	Non-SO	100.5	187.5	38.065	520.875	0	345.37	26.9	0	0	3.3	64.93	5.4	0	0
81131	Non-SO	0	452.25	0	315	0	502	17.8	667	769.75	1.37	51.59	18.78	0	0
81144	Non-SO	0	0	0	0	0	438	4.3	248	0	0.13	67.16	11.64	0.45	0.85
81147	Non-SO	0	0	0	0	0	644.25	15.1	0	165	3.75	64.86	9.08	0.4	3.41
81151	Non-SO	0	100	0	1335	135	448.6	19.5	0	0	7.68	127.61	10.81	0	0
81154	Non-SO	0	0	0	307.5	0	315.94	56.6	0	292.5	0	66.37	19.5	0	0
81155	Non-SO	0	0	0	840	0	260.75	14.2	0	604.75	6.55	25.31	8.35	0	1.6
81171	Non-SO	0	0	0	60	0	132.69	8	0	4.58	2.65	50.22	5.69	0	0
81173	Non-SO	0	69.75	0	667.5	0	131.88	9.2	0	151	2.98	120.46	8.69	0.99	0.99
81201	Non-SO	0	0	0	255	0	37.125	39.6	0	0	0.81	85.66	36	0	0
81206	Non-SO	0	0	0	0	0	150	6.2	0	351	2.27	24.47	3.67	0.38	0.64
81209	Non-SO	0	0	0	315	0	141	8.7	480	0	5.94	62.55	8.63	0	3.63
81213	Non-SO	0	0	0	4350	0	436.25	7.1	1798	206.25	0	90.57	4.16	0	2.15
81217	Non-SO	0	80.5	0	885	0	824.6	9.2	0	0	0.73	51.29	9.42	0	0
81230	Non-SO	24.34	108.5	0	180	0	260.53	13.1	0	108.5	0.37	62.11	6.35	0	2.4
81232	Non-SO	0	0	0	0	0	58.25	21.3	1050	28.25	1.18	96.2	12.25	0	2.46
81241	Non-SO	0	0	0	0	0	0	7.7	0	0	0	35.9	3.09	1.1	0.55
81244	Non-SO	0	0	0	480	496	365.32	15.8	0	154.69	1.36	83.51	7.55	0.78	0.78
81250	Non-SO	0	0	0	270	0	387	12	0	0	0.28	56.36	8.56	0.27	1.66
81272	Non-SO	0	0	0	150	0	531	13.5	0	0	0.48	121.55	38.6	0	0
81275	SO	0	0	0	0	0	21	23.2	0	0	1.97	96.7	10.2	0.07	2.89
81276	Non-SO	0	0	0	0	0	342.16	15.2	240	7.81	2.05	66.73	3.72	3.95	3.95
81295	Non-SO	0	0	0	525	0	180.1	37.8	0	501.75	7.93	114.34	16.04	8.54	13.22
81306	Non-SO	0	0	0	1252.5	0	553	16.7	0	0	0.13	129.77	21.86	0	13.45
81317	Non-SO	0	0	0	0	0	53.72	6.7	816.5	0	0.9	40.3	4.37	0	2.58
81323	Non-SO	0	0	0	1085	0	164	31.9	0	0	1.81	150.95	15.19	0	5.78
81339	SO	0	0	0	0	0	270.4	10.7	248	0	0.9	66.82	10.9	0.38	0.38
81342	Non-SO	0	49.5	0	750	0	167.495	22.7	0	0	3.15	109.63	12.79	0	5.07
81344	SO	0	82.13	0	720	0	406.5	12.4	240	0	3.12	68.11	13.36	2.47	0
81350	SO	10	0	0	720	0	0	1	0	0	0	39.16	5.2	0	0.94
81373	Non-SO	321.63	0	0	0	0	511.795	33.9	0	0	7.3	83.05	6.34	2	2.54
81378	Non-SO	0	0	0	262.5	0	0	19.6	0	226.69	3.13	77.46	11.65	0	0
81379	Non-SO	0	0	0	0	0	425.54	23.1	954.5	0	1.63	46.84	8.63	0	1.59
81387	Non-SO	0	0	0	0	0	24.75	12.1	0	112.88	1.11	46.59	1.45	0	0.94
81413	Non-SO	100.5	0	0	0	0	32.5	11.7	0	0	0	35.04	3.55	0	0
81427	Non-SO	0	0	0	488	97.31	177	26.4	0	0	0	42.52	17.59	0	5.68
81438	Non-SO	0	0	0	540	0	366	10.4	0	0	1.01	73.21	13.4	0.84	1.76
81444	SO	0	0	0	247.5	0	423.75	18.6	0	0	1.57	110.45	17.54	0	0
81457	Non-SO	0	78	0	360	0	289.545	10.6	449.5	123.19	0.96	18.82	0.16	0	0
81460	Non-SO	0	321.75	0	180	0	403.66	18.6	0	775.13	4.42	20.65	2.61	0	0
81462	Non-SO	0	0	0	0	0	109.79	10.2	0	0	2.42	113.7	0.36	7.85	10.5
81463	Non-SO	0	0	0	0	496	326	16.5	0	241.75	5.92	62.83	10.18	0.99	0
81482	Non-SO	0	76.5	0	1470	0	745.25	21	0	7.63	2.26	142.89	13.85	5.53	13.85
81485	Non-SO	0	0	0	0	0	0	12.2	0	0	0	79.92	22.72	0.35	2.2
81487	Non-SO	0	0	0	0	0	78.25	12.7	0	203.5	2.25	39.85	9.54	0	1.35
81508	Non-SO	0	243	0	0	0	328.91	10	320.5	0	0.24	48.27	4.69	0	0.51
81521	Non-SO	0	161	0	45	0	627.84	19.5	0	2.29	1.3	49.53	2.08	0	3.51
81535	Non-SO	0	345	0	0	0	375.43	3.6	0	0	0	67.19	1.38	0.59	0.59
81537	Non-SO	0	0	0	637.5	0	313.85	13.4	146.25	9.17	0.28	70.3	11.13	0.36	1.27
81566	Non-SO	0	619.5	0	1380	0	0	20.8	744	162.75	2.32	175.27	11.55	2.26	7.03
81584	Non-SO	0	0	0	330	465	148.28	20	248	0	0.65	62.03	9.3	0	0
81598	Non-SO	0	456.75	0	180	0	0	39.4	0	0	4.93	110.59	9.57	1.46	3.47
81599	Non-SO	0	0	0	735	0	400	21.8	0	0	2.48	95.29	17.89	4.13	0
81617	Non-SO	0	0	0	0	0	0	29.3	0	0	0	45.87	1.15	0	0
81633	Non-SO	0	0	0	0	0	517.5	12	0	0	0.21	82.08	5.93	1.92	1.92
81645	Non-SO	100.5	219	0	0	0	339	11.4	0	0	0	58.94	9.77	0	0
81661	Non-SO	0	0	0	1307.5	0	1038	18.3	1305	246	0.41	115.55	22.08	0	4.64
81664	Non-SO	0	0	0	480	0	1596.04	31.4	720	38.25	0.48	126.16	24.58	0	2.55
81686	SO	0	33	0	360	0	94.37	7.2	0	2.29	0.46	40.87	2.73	0	0.68
81714	SO	0	0	0	0	0	329.35	29.7	0	0	6.63	75.6	9.41	0	2.41
81722	Non-SO	0	234	0	0	402.5	293.25	12.9	0	0	2.21	49.86	9.84	0.08	3.02
81768	Non-SO	0	0	0	870	0	460.51	12.1	1009.5	288.69	1.13	97.07	12.98	4.89	2.255
81772	Non-SO	0	0	0	803.5	210	841.18	32.9	0	467.68	1.39	201.93	15.59	0	1.69
81781	Non-SO	116.5	0	0	360	223.5	305	37.7	0	9.17	1.22	144.95	28.7	4.8	5.03
81784	Non-SO	0	0	0	0	0	115.45	2	542.5	2.29	0	56.14	1.42	1.48	1.48
81795	Non-SO	0	0	0	315	0	31.5	22.8	0	0	3.08	72.07	4.78	0	0
81801	Non-SO	0	0	0	635.5	0	654.13	7.9	195	0	0	63.33	17.64	1.98	2.52
81816	Non-SO	0	0	0	2475	86.5	0	28.4	0	502	2.38	79	5.45	0	0
81822	Non-SO	0	132.75	132.75	0	0	454.31	42.3	0	0	3.2	52.86	8.87	0	0
81828	SO	0	0	0	480	0	373	7	0	32	0.96	53.4	8.42	0.99	0.99
81863	Non-SO	0	0	0	0	0	411.6	1.5	0	0	1.1	9.54	11.96	1.98	0
81866	SO	0	0	0	0	0	58.75	19.6	1227	0	2.42	46.51	5.23	0	0
81867	Non-SO	0	0	0	255	0	769.92	21.1	0	0	0	55.95	28.56	0.13	1.96
81886	Non-SO	75.38	0	0	0	0	106.935	21.3	805	24.06	0.34	107.5	10.28	0	4.59
81899	Non-SO	0	0	0	495	0	298.25	5.4	0	0	0	58.71	7.93	0	3.36
81900	Non-SO	0	0	0	0	0	176.25	3.7	496.5	0	0.01	65.95	6.09	3.35	0.03
81919	Non-SO	0	0	0	387.5	0	1370.67	13.1	184	0	0	115.33	34.8	0	0
81935	Non-SO	0	0	0	2460	0	12.75	10.3	1200	0	3.55	60.56	9.96	1.26	1.26
81945	Non-SO	402	178	0	441.5	0	275.71	17.8	247.5	0	0	37.75	1.45	0	3.51
81949	Non-SO	0	104.06	0	1387.5	0	100	6.3	898.5	100	0	45.98	8.1	0	0
81950	Non-SO	0	0	0	0	76.5	1118.69	54	368	4.58	1.68	128.39	15.31	0	3.38
81952	Non-SO	0	46	0	367.5	120	138	17	0	0	1.22	168.13	14.8	0	5.67
81957	Non-SO	0	0	0	195	0	889.82	19.9	0	228.17	0.79	157.51	12.38	1.69	2.3
81969	Non-SO	0	145.91	0	345	0	0	22.6	1425	0	5.23	80.25	15.34	0.19	0.19
81975	Non-SO	0	0	0	195	0	194.5	10.8	667	0	0	64.99	8.08	0	0.98
81979	Non-SO	0	154	0	247.5	0	380	6.1	496	226	1.97	112.42	8.52	3.41	3.41
81989	Non-SO	0	87.75	0	0	279	85.32	6.6	0	0	0.03	122.33	7.26	4.88	4.88
81996	Non-SO	0	0	0	330	0	291	19.3	813.5	562.58	0	62.27	18.96	0	5.54
82001	Non-SO	0	0	0	2625.9	0	447.65	18.9	0	0	6.26	57.69	0.15	0	0
82006	Non-SO	0	0	0	390	0	29.38	21.1	0	0	4.43	44.57	3.33	0	7.01
82021	Non-SO	0	102	0	0	0	62.75	13.6	555	56.5	0	94.88	15.85	0.31	0.31
82028	Non-SO	0	175	0	180	0	588.18	19.5	620	143	3.51	75.39	12.56	1.11	2.13
82043	Non-SO	0	0	0	742.5	0	0	3.2	600	2.29	0	27.23	13.35	0.99	0.99
82062	Non-SO	51.8	0	0	0	0	0	4.8	0	0	0.83	60.23	7.63	0	0
82083	Non-SO	0	204	0	0	0	513.27	16.9	240	0	0.43	106.07	9.48	0	3.77
82085	Non-SO	0	0	0	0	0	60	9.8	0	213	0.21	81.88	12.93	0	0
82087	Non-SO	0	456.75	0	1395	0	654	16.5	596	15.6	2.91	47.17	10.15	1.98	4.23
82099	Non-SO	0	0	0	5820	0	189.5	22	0	81.24	1.84	212.69	13.26	0	0
82103	Non-SO	0	0	0	1440	0	387	8.6	742.5	0	3.96	87.86	6.65	0	7.04
82105	Non-SO	0	0	0	623.5	0	752	26.4	0	0	0	106.04	26.5	0	5.27
82126	Non-SO	0	1583.38	0	405	0	1604.38	31.9	157.5	0	0.55	106.26	5.98	0	6.95
82144	Non-SO	0	0	0	1027.5	0	42	4.3	0	0	0	58.14	8.81	5.18	3.2
82147	Non-SO	0	0	0	0	0	1617.5	13.4	0	0	0	136.91	28.28	1.52	2.61
82152	Non-SO	0	251.97	0	315	0	0	6.2	390	0	0	26.78	8.26	0	1.03
82153	Non-SO	0	0	0	810	0	1625.88	26.8	0	499.88	0.55	216.52	42.73	0.09	0.09
82163	Non-SO	0	0	0	2925	0	301.94	23.4	0	0	4.19	93.89	8.05	0	0
82169	Non-SO	0	262.5	0	217.5	0	290.85	25.1	0	541.13	4.72	77.07	6.58	0	0
82190	Non-SO	0	0	0	0	0	320.55	17.4	771.5	4.58	0.83	83.06	12.87	1.58	1.58
82192	Non-SO	0	33	0	630	31.5	103.12	21.9	435	7.76	1.79	55.49	7.32	0	0
82197	Non-SO	0	0	0	195	0	710.03	23.3	678.5	27.55	4.43	76.36	12.44	0	5.15
82211	Non-SO	0	89.63	0	360	0	613.34	13.7	0	0	0.33	57.33	8.65	0	2.37
82213	Non-SO	0	0	0	0	0	769.22	27.8	480	0	2.56	120.5	22.52	0	6.65
82219	Non-SO	0	0	0	0	0	170.1	11.1	0	0	0	194.75	13.64	0	0
82225	Non-SO	0	92	0	675	180	93.75	16.6	0	0	0.9	111.29	7.48	1.11	1.11
82231	Non-SO	0	0	0	7665	0	0	25.2	0	0	13.87	123.4	12.79	0	4.21
82241	Non-SO	0	0	0	1065	27.5	1505.76	17	0	584.74	3.05	32.98	14.76	0	0
82258	Non-SO	0	132.75	132.75	300	0	262.25	15.6	180	0	0.12	28.8	15.91	0	0
82283	Non-SO	0	0	0	495	0	57.91	22.4	0	0	1.49	100.99	19.6	0	0
82288	Non-SO	0	0	0	0	0	614.12	23.2	0	13.8	11.81	92.91	11.51	1.59	1.59
82321	Non-SO	0	0	0	0	434	82.63	33	240	13.75	2.98	53.48	18.01	0	0
82329	Non-SO	0	0	0	390	0	402	22.7	300	27.5	1.54	143.51	25.67	0	0
82330	Non-SO	0	0	0	262.5	0	695.63	20.5	402.5	0	2.91	126.81	10.6	0.99	5.55
82335	Non-SO	0	189	0	0	0	181.5	40.4	1207.5	0	5.9	158.83	7.07	0.04	10.38
82353	Non-SO	201	223.13	0	450	0	78.73	9.7	360	12	0	36.15	6.96	0	0
82354	SO	0	0	0	0	348.75	842.97	6.6	0	0	0	60.06	11.22	0.54	0.54
82359	Non-SO	0	0	0	0	37.5	56.5	7.2	0	65.81	2.53	32.38	1.85	0	0
82360	Non-SO	0	0	0	0	0	148.78	20.6	912.075	13.75	3.38	38.07	5.2	0	0
82375	Non-SO	0	0	0	855	0	0	16.8	390	217	0	69.55	11.56	0	1.54
82405	Non-SO	0	53.16	0	525	0	83	4.1	0	0	0	28.04	4.4	0	0
82413	Non-SO	0	358.5	0	503.5	0	504.5	4	0	119.5	2.7	39.94	5.13	0	1.81
82416	Non-SO	0	0	0	0	0	0	6.9	0	0	0	50.24	7.9	0	4.81
82417	SO	0	243	0	195	0	504.75	16.2	899	0	0.66	50.92	7.99	0.25	1.67
82427	Non-SO	0	0	0	0	0	167.905	17.6	0	0	0.05	108.9	9.22	0	4.68
82439	Non-SO	0	0	0	456	0	240.13	15.6	255	60	2.04	51.8	6.52	0	3.24
82445	Non-SO	320	0	0	150	0	358.25	16.4	0	0	0	57.83	10.32	1.42	1.42
82461	Non-SO	0	0	0	765	0	563	15	0	147	0.26	107.85	21.61	0	2.34
82513	Non-SO	0	162	0	255	0	0	6.4	360	0	0.09	65.12	6.76	0	6.05
82517	Non-SO	0	0	0	562.5	240	827.83	15.2	0	0	2.13	87.47	25.34	0.54	0.54
82536	Non-SO	0	0	0	195	0	437.5	3.9	201.25	0	1.73	21.26	1.29	0	0
82554	Non-SO	0	398.25	0	0	108.5	672.88	13.8	2628	0	1	81.66	11.92	0	0
82558	Non-SO	0	0	0	187.5	0	102.09	6.5	0	128.88	0.55	43.09	8.57	1.51	1.51
82559	Non-SO	0	0	0	765	0	722	25.9	0	0	0	149.67	7.95	0.52	2.03
82569	Non-SO	0	0	0	0	260	77.25	5.9	0	0	0	110.69	8.58	1.09	0.545
82580	Non-SO	0	226.8	0	0	0	77.7	23.2	0	168.56	0	65.76	0	8.45	5.53
82597	Non-SO	0	95	0	435	0	8.64	16.8	0	62	4.67	64.8	11.33	1.14	9.12
82609	SO	0	0	0	240	0	415	13.9	0	0	0	26.99	9.39	1.98	4.91
82615	Non-SO	0	0	0	0	80.5	441.06	7.5	471.5	9.17	1.55	20.87	10.94	3.88	3.88
82618	Non-SO	0	0	0	796	0	153	22.5	0	0	2.73	65.48	11.13	0	0
82646	SO	0	0	0	1050	0	19.5	34.5	0	0	0	47.05	18.83	0.75	5.12
82664	Non-SO	0	44	0	667.5	0	871.25	14	0	0	0	130.94	13.45	0	6.14
82665	Non-SO	0	0	0	0	0	767.1	36.5	0	0	2.48	48.8	9.3	0.9	1.88
82666	Non-SO	0	24.06	0	255	0	118.8	6.7	0	255	2.94	37.61	9.96	0	2.89
82674	Non-SO	0	490	0	0	0	507.12	12.7	0	244	0	83.76	9.93	0	4.68
82678	Non-SO	0	44	0	829.99	0	405.505	18.7	180	65.2	0	186.87	15.73	0	0
82685	Non-SO	0	0	0	510	0	287	10.2	720	0	0	23.86	9.3	0	0
82703	Non-SO	0	1023.32	0	0	0	432	35.2	2235	664.57	0	151.31	29.13	0	8.22
82720	Non-SO	0	0	0	667.75	0	316.29	9.6	0	0	0	27.74	9.05	0	0.5
82721	Non-SO	0	0	0	547.5	0	400.6	14.3	0	0	1.26	162.47	29.45	1.98	2.51
82739	Non-SO	75.375	73	0	660	0	486.25	46.7	0	0	4.54	83.44	23.67	1.19	1.48
82742	Non-SO	0	316.13	0	157.5	0	98.13	29.3	0	0	2.61	120.22	2.41	0.54	6.22
82743	Non-SO	0	0	0	450	0	516.5	31.2	0	0	3.93	117.46	19.11	1.79	2.96
82756	Non-SO	0	0	0	600	27.5	111.88	17.7	420	0	0.89	84.22	3.6	0	0
82758	SO	0	0	0	862.5	0	28.2	8.1	2105	2.29	5.22	73.97	14.95	4.95	4.95
82766	Non-SO	0	0	0	0	0	217.34	23.6	0	244	0.55	47.59	11.06	0	3.14
82769	Non-SO	0	0	0	375	0	0	5.5	0	0	0	10	7.42	0	0
82770	Non-SO	0	0	0	0	0	254	12.6	0	80.58	0.59	54.23	8.94	1.98	2.35
82775	Non-SO	0	0	0	492	0	28	31.5	0	4.58	0	73.98	18.98	0	6.84
82778	Non-SO	0	283.5	0	0	1085	31.5	37.1	525	0	7.36	155.39	19.23	1.53	1.53
82782	Non-SO	0	0	0	600	0	0	22.5	310	0	0	116.04	18.04	0.87	0.87
82791	Non-SO	0	0	0	210	0	0	9.2	372	0	0	80.59	7.24	3.96	1.98
82794	Non-SO	0	0	0	360	0	0	5	0	0	0	48.33	6.99	0	4.48
82811	Non-SO	66.99	189.88	0	255	0	75.33	12.9	805	189.88	2.7	53.74	4.07	0.99	0
82832	Non-SO	0	0	0	255	0	56.7	8	0	0	0	84.74	0.28	0	0
82841	Non-SO	0	161.88	0	420	0	121.88	7.3	480	17.5	0.46	72.47	11.4	0	3.07
82851	Non-SO	100.5	534	0	0	89	410.5	40.7	0	0	3.89	93.39	13.82	0	4.27
82857	Non-SO	0	0	0	0	325.5	615.5	22.9	1023	0	0	111.87	19.41	0	3.06
82860	Non-SO	0	0	0	1380	0	0	16	0	0	0.27	88.59	12.54	3.56	5.82
82897	Non-SO	0	0	0	555	0	432	7.6	633.5	0	0	67.11	2.31	0.2	1.89
82903	Non-SO	0	0	0	810	310	137	14.2	0	0	0.27	71.64	12.64	0.36	0.36
82909	Non-SO	0	0	0	0	0	448	32.2	0	448	2.81	38.42	13.99	3.81	0
82916	Non-SO	0	0	0	0	0	24.675	10.3	0	3.435	2.46	75.28	7.83	0.83	3.83
82920	Non-SO	0	0	0	0	0	45	7.3	0	13.75	1.59	40.27	7.04	0	0
82926	Non-SO	0	0	0	0	0	0	14.4	0	9.9	2.61	50.4	9.1	0.45	0.45
82929	Non-SO	0	0	0	562	70.88	329.115	15.1	0	0	10.57	85.19	3	0.99	0.99
82959	Non-SO	0	0	0	0	0	14.69	13.8	325.5	9.17	0.25	80.61	6.64	0.83	1.77
82962	Non-SO	0	0	0	0	0	479.79	20.7	0	0	0	67.31	6.73	0	4.84
82974	Non-SO	0	0	0	0	0	556	31.9	0	0	0	102.5	15.18	0	7.64
82997	SO	18.25	228	0	0	86.5	907.3	43.7	402.5	0	0	145.8	12.16	0	2.29
83002	Non-SO	40	161	0	0	601.25	472.23	38.4	0	0	0	98.15	11.6	0.14	0.14
83027	Non-SO	0	381.5	0	0	0	360	23.8	0	254	7.43	122.13	9.23	4.95	4.62
83031	SO	0	172.13	0	0	0	0	11	0	213.94	3.17	40.74	4.68	0	7.02
83045	Non-SO	50.25	0	0	377	0	629	44.6	0	0	4.43	52.92	29.33	0	2.56
83048	Non-SO	0	0	0	1230	0	164	14.6	213.44	0	0.68	74.56	4.92	8.88	8.88
83050	Non-SO	0	0	0	0	0	341.75	9.5	620	31	1.9	55.03	12.98	0	4.85
83061	SO	0	0	0	622.5	0	362.25	8.5	496	0	1.29	69.48	12.08	0.1	6.67
83063	Non-SO	0	0	0	375	0	5.08	6	0	0	5.6	45.94	0.31	4.42	0
83073	Non-SO	0	0	0	0	0	246.25	19.4	0	0	0.31	102.74	11.36	1.19	4.73
83100	SO	0	71.25	0	255	0	99.5	11.3	0	0	0.09	84.54	7.25	2.12	2.12
83104	Non-SO	131.06	107.34	0	510	0	657	29.8	1091.5	0	0	153.6	14.75	2.68	8.46
83108	Non-SO	0	0	0	0	395.25	103.5	6.4	0	0	2.03	53.91	9.8	2.18	1.09
83122	Non-SO	0	0	0	3487.5	0	21	3.8	0	0	0	35.21	5.16	0	0
83123	Non-SO	0	0	0	0	0	310	9.9	402.5	310	4.25	131.97	13.41	1.22	5.86
83125	Non-SO	0	361.375	361.375	1125	0	1096.56	42.1	0	0	13.37	60.52	15.71	0	0
83138	Non-SO	0	0	0	0	0	846	20.1	0	522	0	151.2	22.43	1.42	7.42
83148	Non-SO	0	0	0	0	744	496.88	39.6	0	0	4.39	305.62	19.02	2.97	2.97
83159	Non-SO	0	0	0	0	65	101	7.2	992	0	0	49.17	6.96	0	0
83165	Non-SO	0	122.06	0	0	0	0	13.6	0	234.94	5.23	36.55	6.67	0	1.24
83171	Non-SO	0	0	0	0	0	526.625	7.9	0	0	0.51	34.61	4.56	0	0
83182	Non-SO	0	0	0	255	502.88	59.69	9.1	0	248.63	1.74	77.65	6.26	1.58	1.58
83201	Non-SO	0	0	0	255	0	225	4.1	0	0	0	76.23	3.35	2.54	2.92
83212	Non-SO	0	0	0	0	0	0	10.1	0	0	0.3	105.6	6.36	0	1.12
83218	Non-SO	0	0	0	1350	0	564	11	0	564	0	32.05	12.03	0	9.35
83222	Non-SO	0	0	0	15	0	68	2.6	232.5	70.29	0	11.27	1.89	0.08	0.75
83233	Non-SO	0	0	0	0	0	831.44	22.3	1488	0	0	111.29	7.83	1.07	1.9
83236	Non-SO	0	0	0	1080	148.75	0	28.9	0	0	2.78	57.98	1.88	0	0
83237	Non-SO	0	0	0	0	0	218.06	8.7	1680	125.75	0	108	11.67	1.38	1.45
83241	Non-SO	0	0	0	0	0	17.5	11.6	0	0	0	58.35	6.87	0	0
83253	Non-SO	100.5	0	0	641.43	13.75	179.13	24.3	0	165	1.61	94.26	4.01	0	0
83284	Non-SO	0	0	0	330	0	170.625	16.8	0	113	2.35	77.52	10.45	0	0
83314	Non-SO	0	0	0	0	0	186.59	16.5	1069.5	0	0	138.1	11.84	1.86	3.73
83328	Non-SO	0	0	0	360	0	577	18.4	0	0	0	117.64	12.51	0	1.51
83333	Non-SO	0	1168.13	0	0	0	0	52.6	1725	569.63	19.01	112.58	3.98	0	5.86
83345	Non-SO	0	0	0	0	0	72	14.4	0	0	0	61.84	2.74	0	2.17
83354	Non-SO	0	0	0	0	0	104.56	5.1	0	0	0.13	14.44	7.69	1	0.15
83364	SO	0	0	0	600	0	548.88	21.4	0	0	0	47.74	5.1	1.4	5.04
83365	Non-SO	0	204.75	0	565.5	0	49.79	22.4	0	0	1.75	33.07	5.26	0	3.1
83379	Non-SO	0	0	0	0	0	324.5	14.8	1236.25	102	1.5	92.84	6.08	1.03	1.03
83380	Non-SO	0	0	0	960	0	376.5	6	0	493.8	0.5	58.47	5.04	0.35	0.35
83381	Non-SO	0	211.5	0	720	0	968.63	9.8	0	968.63	0.13	103.01	9.03	6.19	4.915
83385	Non-SO	0	212.63	0	570	0	296.33	20.8	0	41.25	3.83	82.31	12.2	0.71	0.71
83388	Non-SO	0	127.75	0	307.5	0	533.66	15.6	0	206.25	0.38	85.55	9.6	1.01	1.01
83391	SO	0	0	0	180	144.16	821.51	29.9	180	137.5	1.31	130.97	18.89	3.75	2.76
83398	Non-SO	0	0	0	255	86.5	856.79	12.6	0	339	1.06	54.17	17.96	0.03	2.33
83414	SO	0	0	0	0	311.5	183	33.8	0	0	0.19	95.66	2.65	0.13	11.21
83424	Non-SO	0	478	0	0	0	152.31	16.3	992	9.17	2.62	128.32	2.15	4.35	5.78
83426	Non-SO	0	0	0	0	0	588	17	661.25	10.44	0	70.67	10.41	1.98	5.53
83437	Non-SO	0	0	0	0	0	33	28.7	0	9.17	0	43.02	9.86	3.96	1.31
83483	Non-SO	0	0	0	540	0	79.33	29.4	0	79.33	3.09	82.9	8.36	0	2.75
83510	Non-SO	0	0	0	390	0	0	34.9	0	0	0	46.27	1.2	1.21	1.21
83514	Non-SO	0	0	0	0	0	0	14.2	0	0	2.29	28.84	6.48	0	0
83520	Non-SO	0	0	0	300	0	265.33	16.2	0	229.985	3.4	57.13	10.92	0	2.5
83524	Non-SO	0	1474.26	0	0	0	0	28.3	2100	100	0.4	42.62	5.85	0	0
83526	SO	87.38	0	0	869.4	0	330	21.9	0	455.53	3.43	39.49	6.02	0	0
83546	Non-SO	0	0	0	330	0	481.52	14.2	0	113	2.55	99.53	7.91	0.97	0.97
83554	Non-SO	0	62.99	56.33	0	59.33	220.39	26.4	1231	0	2.51	177.69	14.3	0.19	4.31
83556	Non-SO	0	121.5	0	0	0	0	7.6	1334	0	0	19.45	3.37	0	1.31
83563	Non-SO	0	209.38	0	0	0	402.98	11.4	787.5	76.56	0	87.03	11.91	0	4.61
83569	Non-SO	0	0	0	672	0	46.79	5.9	0	0	0	54.38	4.36	1.98	1.98
83586	Non-SO	0	0	0	225	0	80	6.2	333.5	0	0.56	48.19	12.06	3.72	0
83589	Non-SO	0	34.5	0	360	0	150.38	20.1	0	147.13	3.51	94.73	6.73	0	0
83592	Non-SO	0	150	0	585	0	349.49	15.3	0	0	0	101.92	9.47	0	6.77
83624	Non-SO	0	0	0	0	0	602	12.8	0	0	0	171.26	12.52	2.16	8.53
83627	Non-SO	0	0	0	2625	0	42	12.9	0	0	4.56	117.04	3.76	0	0
83632	Non-SO	0	0	0	1200	0	105.13	8.1	0	22	0.13	112.2	17.77	4.02	2.04
83633	Non-SO	0	362.5	0	225	0	316	14.9	0	204.75	1.96	74.41	20.32	0	1.79
83634	Non-SO	0	0	0	0	0	450	10.2	0	0	0	90.24	8.64	1.53	2.3
83658	SO	0	258	0	1785	0	429.99	12.2	0	0	0	86.71	16.59	0.56	9.32
83676	Non-SO	0	0	0	420	0	0	16.2	0	90	0	38.28	8.91	0	0
83690	Non-SO	0	88	0	0	0	483.87	14.4	0	0	3.83	38.55	18.83	0	0
83701	Non-SO	0	0	0	0	3.6	0	15.4	0	0	6.59	15.15	1.99	0	0
83715	Non-SO	0	0	0	374.85	0	237	10.9	0	14	0	131.12	12.4	0	0
83721	Non-SO	0	255.56	0	1800	0	391.09	30.7	555	0	2.7	17.97	8.33	0	0
83733	Non-SO	0	0	0	465	0	0	7.3	0	0	0	77.91	17.79	0	2.79
83735	Non-SO	0	0	0	480	0	346.8	14	0	0	3.05	49.23	2.05	0.17	0.17
83744	Non-SO	0	0	0	0	0	164	6.3	0	0	0	36.68	2.5	5	2.985
83747	Non-SO	0	0	0	435	0	145.75	10.1	0	0	0	31.66	5.35	0	0.91
83750	Non-SO	0	0	0	0	0	21	19.5	0	4.58	1.04	173.55	13.28	4.95	0
83757	SO	0	0	0	1080	0	164.5	9	0	0	3.92	15.35	9.48	0.99	2.23
83767	Non-SO	0	482.59	0	0	0	0	7.6	360	1160.42	0	83.72	17.05	0	2.82
83769	Non-SO	0	29.33	0	240	130	252.7	9	180	0	0.34	43.56	8.83	0	0.59
83777	Non-SO	0	0	0	240	0	0	32.2	0	0	10.49	124.17	8.24	0	0
83790	Non-SO	0	0	0	2160	0	436.44	19.8	11152.2	137.895	0	229.37	20.42	4.48	2.24
83829	Non-SO	0	0	112.5	240	0	29.4	58.7	247.5	343.125	5.67	102.87	11.63	0	0
83832	Non-SO	0	434	0	195	191.25	638.13	27.3	0	434	0	110.36	11.29	0	1.8
83837	SO	0	86	0	255	45	475.96	14.8	0	2.29	0.55	60.04	8.97	0	0
83853	Non-SO	0	0	0	0	0	194.05	10.6	0	32.3	0.38	103.6	0.74	0.4	4.43
83854	Non-SO	0	100.5	0	195	0	416.63	19.6	425.5	0	0.56	175.33	7.26	0.81	0.81
83870	Non-SO	0	0	0	390	0	260	16.7	620	226	3.89	81.14	12.92	0	4.74
83887	Non-SO	0	0	0	0	232.75	156.04	11.7	0	0	0	17.44	9.32	0	0.54
83900	Non-SO	0	0	0	630	0	306.75	14.2	1000.5	0	0	36.99	1.93	0	2.08
83902	Non-SO	0	0	0	0	0	877.66	13.1	0	0	2.96	119.03	15.2	0	3.21
83908	Non-SO	0	0	0	435	0	42	11.5	0	24	5.14	37.7	9.49	0	2.66
83909	Non-SO	0	0	0	435	0	1289.13	10.4	596	0	0.05	155.03	13.92	0	1.02
83924	Non-SO	0	0	0	0	0	176.25	16.1	0	0	0	50.86	6.76	0.26	0.26
83950	Non-SO	0	0	0	2700	0	277.5	14.9	0	0	0	105.01	10.71	0	2.22
83953	Non-SO	0	0	0	0	992	330.875	9.5	0	9.17	0	82.76	14.97	0.81	0.81
83954	Non-SO	0	269	0	1020	0	797.5	20.1	387.5	0	0	161.11	8.39	7.9	11.84
83955	Non-SO	0	0	0	0	0	54	10.9	0	0	0	84.98	9.32	0	0
83958	Non-SO	0	0	0	0	10.31	568.75	16.9	333.5	0	0	104.56	14.5	0	7.01
84001	Non-SO	0	0	0	547.5	0	235.63	20.5	0	210.83	7.83	120.7	7.2	0	0
84002	Non-SO	0	0	0	1470	270	298.68	3.6	0	0	5.36	78.74	8.88	6.31	6.31
84006	Non-SO	0	0	0	0	0	472.5	6	1024	143	0	48.49	9.78	0	0
84014	Non-SO	0	100	0	0	0	237.81	38.6	0	425.5	4.1	41.45	12.54	0.23	4.61
[truncated: 1,747 more rows]
