# Supplementary material for: Association Between Dietary Index for Gut Microbiota and Sarcopenic Obesity in Middle‐Aged and Elderly Population: The Mediation Role of Hepatic Steatosis Index
Source: Food Sci Nutr. 2026 Mar 30;14(4):e71703. doi: 10.1002/fsn3.71703 (PMC13170585; doi:10.1002/fsn3.71703)
Supplement: Supplementary file 2 — Table S2: BGMS and UGMS calculated by respective dietary components. BGMS, Beneficial Gut Microbiota Score; UGMS, Unfavorable Gut Microbiota Score. [file FSN3-14-e71703-s003.xlsx]

## Sheet: dietary data
		Beneficial dietary component											Unfavorable dietary component
SEQN	Group	avocado	broccoli	chickpea	coffee	cranberry	Fermented dairy	fiber	greentea	soybean	whole grans	BGMS score	refined_grains	processed_meat	red_meat	fat	UGMS score	DIGM score
62179	Non-SO	0	0	0	0	0	1	1	0	0	0	2	0	0	0	0	0	2
62199	Non-SO	0	1	1	1	0	0	1	0	0	1	5	0	0	0	1	1	6
62223	Non-SO	0	0	0	0	0	0	0	0	0	0	0	0	1	1	1	3	3
62231	Non-SO	0	1	0	0	0	1	1	1	1	1	6	1	1	1	1	4	10
62237	SO	0	0	0	1	0	1	1	0	1	1	5	0	0	1	1	2	7
62261	Non-SO	0	1	0	0	0	1	0	0	0	0	2	0	0	0	1	1	3
62265	Non-SO	0	0	0	1	0	1	1	1	0	0	4	0	0	0	1	1	5
62277	Non-SO	0	0	0	1	0	0	0	1	0	1	3	1	1	1	1	4	7
62280	Non-SO	0	0	0	0	0	0	0	0	0	0	0	1	0	0	1	2	2
62282	Non-SO	0	0	0	0	0	0	1	0	0	1	2	1	0	1	1	3	5
62291	Non-SO	0	0	0	0	0	0	1	1	0	1	3	1	1	1	1	4	7
62317	Non-SO	0	0	0	1	0	1	1	0	0	0	3	1	1	0	0	2	5
62336	Non-SO	0	1	0	0	0	0	1	0	0	1	3	1	1	0	1	3	6
62359	Non-SO	0	0	0	0	1	1	1	1	0	0	4	1	1	0	0	2	6
62372	Non-SO	0	0	0	1	0	1	1	0	0	0	3	1	1	1	1	4	7
62399	Non-SO	1	0	0	0	0	1	1	0	0	0	3	0	1	1	1	3	6
62402	Non-SO	0	0	0	1	0	0	0	0	0	0	1	0	1	0	1	2	3
62407	Non-SO	0	0	0	1	0	1	1	0	1	1	5	0	0	0	1	1	6
62414	Non-SO	0	0	0	0	0	0	1	0	1	1	3	0	1	1	1	3	6
62431	Non-SO	0	0	0	0	0	0	1	0	0	0	1	0	1	0	1	2	3
62450	Non-SO	0	0	0	1	0	0	0	0	0	0	1	0	1	0	1	2	3
62500	Non-SO	0	0	0	1	0	0	0	0	0	0	1	1	1	1	1	4	5
62513	Non-SO	0	0	0	0	0	0	0	0	0	0	0	1	1	1	1	4	4
62519	Non-SO	0	0	0	0	0	0	0	0	0	0	0	1	1	1	1	4	4
62521	Non-SO	0	1	0	1	0	0	1	0	1	0	4	0	1	1	1	3	7
62522	Non-SO	0	0	0	0	0	0	0	0	0	0	0	1	1	1	1	4	4
62529	Non-SO	0	0	0	0	1	0	0	1	0	0	2	0	1	0	1	2	4
62530	Non-SO	0	0	0	1	0	0	0	0	0	0	1	1	1	1	1	4	5
62531	Non-SO	0	1	0	0	0	1	1	1	0	1	5	0	0	1	1	2	7
62536	Non-SO	0	0	0	0	0	1	0	1	0	0	2	0	1	1	0	2	4
62548	SO	0	0	0	0	0	1	1	0	1	0	3	0	0	0	1	1	4
62558	Non-SO	0	1	0	1	1	0	0	0	0	1	4	1	1	1	1	4	8
62560	Non-SO	0	0	0	0	0	1	0	0	1	0	2	1	1	1	1	4	6
62573	Non-SO	1	1	0	0	0	1	0	0	0	0	3	0	0	0	1	1	4
62596	Non-SO	0	0	0	0	0	1	1	1	0	0	3	0	1	0	0	1	4
62599	Non-SO	0	0	0	1	0	0	0	0	0	0	1	0	0	0	1	1	2
62611	Non-SO	0	1	0	0	0	0	1	1	0	1	4	0	1	1	1	3	7
62651	SO	0	0	0	1	0	0	0	0	0	0	1	0	0	0	1	1	2
62652	Non-SO	0	1	0	0	0	1	1	0	0	0	3	0	0	0	1	1	4
62717	Non-SO	0	0	0	1	0	0	0	0	0	0	1	1	1	0	1	3	4
62720	Non-SO	0	0	0	0	0	1	1	0	1	1	4	0	1	1	0	2	6
62734	Non-SO	0	0	0	0	0	0	0	0	1	1	2	0	0	0	1	1	3
62737	Non-SO	0	1	0	0	0	0	0	0	0	0	1	1	1	1	1	4	5
62747	Non-SO	0	0	0	0	0	0	1	0	0	1	2	1	0	0	1	2	4
62750	Non-SO	0	1	0	0	0	1	1	1	1	0	5	1	1	1	1	4	9
62757	SO	0	0	0	0	0	1	0	0	1	0	2	1	0	0	1	2	4
62772	SO	0	0	0	0	0	1	0	0	0	0	1	1	1	0	0	2	3
62792	SO	0	0	0	1	0	1	0	1	0	0	3	1	1	1	1	4	7
62798	Non-SO	0	0	0	1	0	0	1	0	0	0	2	1	0	1	1	3	5
62806	Non-SO	0	0	0	0	0	1	0	0	0	1	2	1	1	1	1	4	6
62809	Non-SO	0	0	0	0	0	0	0	1	0	0	1	0	0	0	0	0	1
62812	Non-SO	0	0	0	0	0	1	1	0	0	0	2	0	1	1	1	3	5
62818	SO	0	0	0	0	0	1	0	0	0	0	1	1	1	1	1	4	5
62819	Non-SO	0	1	0	1	0	1	1	0	0	1	5	1	1	1	0	3	8
62821	Non-SO	0	0	0	0	0	0	0	0	0	0	0	1	1	1	1	4	4
62823	Non-SO	0	0	0	0	0	0	1	0	0	1	2	0	1	0	1	2	4
62841	Non-SO	0	0	0	1	0	1	0	0	0	0	2	0	1	1	1	3	5
62855	Non-SO	0	1	0	0	0	1	1	1	1	0	5	0	0	0	0	0	5
62859	Non-SO	0	0	0	1	0	1	1	0	0	1	4	1	1	1	0	3	7
62864	Non-SO	0	0	0	0	0	0	1	0	0	1	2	1	0	0	1	2	4
62871	Non-SO	1	1	0	0	0	1	1	0	0	0	4	0	1	1	1	3	7
62875	Non-SO	1	0	0	0	0	0	1	0	0	1	3	1	1	0	1	3	6
62881	Non-SO	0	1	0	1	0	1	1	0	1	1	6	0	1	1	1	3	9
62902	Non-SO	1	0	0	1	0	1	1	0	0	1	5	0	1	1	0	2	7
62912	SO	0	0	0	0	0	0	1	1	0	0	2	1	0	0	0	1	3
62935	SO	0	1	0	1	0	1	1	0	1	1	6	0	1	1	1	3	9
62941	Non-SO	0	0	0	0	0	1	0	1	0	0	2	0	1	1	1	3	5
62945	Non-SO	0	0	0	0	0	1	1	0	0	0	2	0	1	0	0	1	3
62971	SO	0	0	0	1	0	0	1	0	0	0	2	0	1	0	1	2	4
62994	Non-SO	0	0	0	0	0	0	0	1	1	0	2	1	1	0	1	3	5
63006	Non-SO	0	0	0	1	0	0	0	0	0	0	1	0	1	1	1	3	4
63021	Non-SO	0	0	0	0	0	0	0	0	0	1	1	1	1	1	1	4	5
63022	Non-SO	0	0	0	1	0	1	0	0	0	1	3	1	0	1	1	3	6
63033	Non-SO	0	0	0	1	0	0	1	0	1	1	4	0	0	0	1	1	5
63040	Non-SO	0	0	0	0	0	0	1	0	1	1	3	0	1	1	1	3	6
63045	Non-SO	1	1	0	1	0	0	0	0	1	0	4	0	0	1	0	1	5
63071	Non-SO	0	0	0	1	0	0	1	0	0	0	2	1	1	1	1	4	6
63076	Non-SO	0	0	0	0	0	0	1	1	0	1	3	1	0	1	1	3	6
63082	Non-SO	0	1	0	1	0	0	1	0	0	1	4	0	1	1	1	3	7
63103	Non-SO	0	1	1	0	0	1	1	1	0	1	6	1	1	1	1	4	10
63124	Non-SO	0	0	0	0	0	0	0	0	0	0	0	1	0	1	1	3	3
63137	Non-SO	0	0	0	0	0	0	1	0	0	0	1	0	1	1	0	2	3
63142	Non-SO	0	0	0	0	0	0	0	0	0	1	1	0	1	1	0	2	3
63159	Non-SO	0	1	0	1	0	0	1	1	1	0	5	1	1	0	1	3	8
63162	Non-SO	0	0	0	0	0	0	0	1	1	1	3	1	1	1	1	4	7
63163	SO	0	0	0	0	0	1	0	1	0	0	2	1	1	0	0	2	4
63164	Non-SO	0	0	0	1	0	0	1	0	0	0	2	1	1	0	1	3	5
63174	Non-SO	0	0	0	1	0	1	1	1	0	1	5	0	0	0	1	1	6
63180	Non-SO	0	0	0	0	0	1	1	0	0	1	3	0	1	1	1	3	6
63194	Non-SO	0	1	0	0	0	0	1	1	0	0	3	1	1	1	1	4	7
63200	SO	0	0	0	0	0	0	0	1	0	0	1	1	1	1	1	4	5
63211	Non-SO	0	0	0	1	0	1	1	0	0	0	3	0	1	0	1	2	5
63216	Non-SO	0	0	0	0	0	0	1	1	0	1	3	1	1	0	1	3	6
63222	Non-SO	0	0	0	0	0	0	0	0	1	0	1	1	1	0	0	2	3
63223	Non-SO	0	0	0	1	0	1	1	0	0	0	3	0	1	1	0	2	5
63230	Non-SO	0	0	0	0	0	1	0	0	1	1	3	1	1	1	1	4	7
63242	Non-SO	0	1	0	0	0	0	1	0	0	1	3	0	1	0	1	2	5
63263	Non-SO	0	0	0	0	0	0	0	0	0	0	0	0	0	0	1	1	1
63296	Non-SO	1	1	0	0	0	0	1	1	1	0	5	0	1	1	1	3	8
63297	Non-SO	0	0	0	0	0	1	0	0	0	0	1	0	0	1	1	2	3
63310	Non-SO	0	0	0	1	0	0	1	0	0	0	2	0	1	1	0	2	4
63313	Non-SO	0	1	0	0	0	1	0	1	1	0	4	0	0	0	0	0	4
63323	Non-SO	0	1	0	1	0	0	0	1	0	0	3	1	1	1	1	4	7
63326	Non-SO	0	0	0	0	0	0	0	0	0	0	0	1	1	1	1	4	4
63330	Non-SO	0	0	0	1	0	0	0	0	0	0	1	1	0	0	1	2	3
63374	Non-SO	0	0	0	0	0	0	0	0	0	0	0	0	0	0	0	0	0
63380	Non-SO	0	0	0	1	0	0	0	0	0	0	1	1	0	0	1	2	3
63383	Non-SO	0	0	0	1	0	1	1	0	0	0	3	0	0	0	1	1	4
63397	SO	0	0	0	0	0	0	1	0	0	0	1	1	1	1	1	4	5
63404	Non-SO	0	0	0	0	0	0	0	0	0	0	0	1	0	1	1	3	3
63426	Non-SO	0	0	0	0	0	1	0	1	0	0	2	1	1	1	1	4	6
63465	Non-SO	0	0	0	0	0	1	1	0	1	1	4	0	1	0	1	2	6
63466	Non-SO	0	0	0	0	0	0	0	0	0	0	0	1	1	0	1	3	3
63468	Non-SO	0	0	0	0	0	0	1	0	0	0	1	1	1	1	1	4	5
63496	Non-SO	0	0	0	1	0	1	1	0	0	1	4	0	0	0	0	0	4
63510	Non-SO	0	0	0	0	1	1	1	0	0	1	4	1	1	1	1	4	8
63515	Non-SO	0	0	0	1	1	1	0	0	0	0	3	1	1	1	1	4	7
63516	Non-SO	0	0	0	0	0	0	1	0	1	0	2	0	1	1	1	3	5
63519	Non-SO	0	1	0	0	0	0	1	0	1	1	4	1	1	1	1	4	8
63532	Non-SO	0	0	0	0	0	0	1	0	0	1	2	1	1	0	0	2	4
63540	Non-SO	1	0	0	0	0	1	1	0	0	0	3	0	1	0	0	1	4
63545	Non-SO	0	0	0	0	0	0	0	1	0	0	1	1	0	1	1	3	4
63550	Non-SO	0	0	0	0	0	1	0	0	0	0	1	1	0	1	0	2	3
63551	Non-SO	0	0	0	0	0	1	0	0	0	1	2	1	1	0	1	3	5
63552	Non-SO	0	0	0	0	0	0	1	0	0	0	1	1	1	1	1	4	5
63576	Non-SO	0	0	0	0	0	0	1	0	0	0	1	1	1	1	1	4	5
63633	Non-SO	0	0	0	1	0	1	1	0	1	1	5	0	0	1	1	2	7
63639	Non-SO	0	0	0	0	1	0	0	0	0	1	2	1	1	1	1	4	6
63664	Non-SO	0	1	0	1	0	1	1	0	1	1	6	0	1	1	1	3	9
63665	SO	0	0	0	0	0	0	0	1	0	1	2	1	1	0	1	3	5
63680	Non-SO	0	0	0	0	0	1	1	0	0	0	2	0	1	0	1	2	4
63683	Non-SO	0	0	0	1	0	1	0	0	0	0	2	1	1	0	1	3	5
63684	Non-SO	0	1	0	0	0	0	0	0	0	0	1	0	0	0	0	0	1
63699	Non-SO	0	0	0	0	0	0	1	1	0	0	2	1	1	1	0	3	5
63701	Non-SO	0	0	0	1	0	1	1	0	1	0	4	0	0	1	1	2	6
63713	Non-SO	1	1	0	0	1	0	1	0	1	1	6	0	1	1	1	3	9
63717	Non-SO	1	0	0	0	0	1	1	0	1	1	5	1	1	1	1	4	9
63718	Non-SO	0	0	0	0	0	0	0	0	0	0	0	1	1	1	1	4	4
63729	SO	0	0	0	0	0	1	1	0	0	0	2	0	0	0	1	1	3
63733	SO	0	1	0	1	0	1	0	0	1	1	5	1	0	0	1	2	7
63746	Non-SO	0	0	0	0	0	0	0	0	0	0	0	1	1	1	0	3	3
63754	Non-SO	0	0	0	0	0	1	0	0	0	0	1	0	0	0	1	1	2
63759	Non-SO	0	0	0	0	0	0	1	0	1	1	3	0	0	1	1	2	5
63766	Non-SO	0	0	0	1	0	1	0	0	0	1	3	1	0	0	0	1	4
63802	Non-SO	0	0	0	0	0	0	1	0	0	0	1	0	1	1	0	2	3
63805	Non-SO	0	0	0	0	0	1	1	0	1	1	4	0	1	1	1	3	7
63817	Non-SO	0	0	0	1	0	0	0	0	0	0	1	1	0	0	0	1	2
63820	Non-SO	0	0	0	1	0	0	0	0	0	0	1	1	1	0	1	3	4
63827	SO	0	0	0	1	0	0	1	0	0	0	2	1	1	0	1	3	5
63832	Non-SO	0	0	0	0	0	1	0	0	0	0	1	0	0	0	1	1	2
63834	Non-SO	0	1	0	1	0	0	1	0	0	0	3	0	1	1	1	3	6
63847	Non-SO	0	0	0	1	0	0	0	0	0	0	1	0	1	0	0	1	2
63850	Non-SO	0	1	0	0	0	1	1	0	1	0	4	0	1	1	1	3	7
63852	SO	0	1	0	1	0	0	0	0	1	1	4	1	1	1	1	4	8
63859	Non-SO	0	0	0	0	0	0	0	0	0	0	0	1	0	0	1	2	2
63860	Non-SO	0	0	0	0	0	1	1	0	0	1	3	1	1	1	1	4	7
63871	Non-SO	0	0	0	0	1	0	0	0	0	1	2	1	0	0	0	1	3
63891	Non-SO	0	0	0	0	1	0	0	0	1	0	2	1	1	1	1	4	6
63898	SO	0	0	0	0	0	1	0	0	0	1	2	0	0	0	1	1	3
63918	Non-SO	0	0	0	0	0	1	0	0	1	1	3	1	0	0	0	1	4
63948	Non-SO	0	0	0	0	0	0	1	0	0	0	1	1	1	0	1	3	4
63957	Non-SO	0	0	0	0	0	0	1	0	0	0	1	1	1	1	0	3	4
63998	Non-SO	0	0	0	0	0	0	1	0	0	0	1	1	1	1	1	4	5
64032	Non-SO	0	0	0	1	0	1	1	0	1	0	4	0	1	1	1	3	7
64048	Non-SO	0	0	0	0	0	0	1	0	0	1	2	0	0	0	0	0	2
64055	SO	0	1	0	0	0	0	0	1	0	1	3	0	0	0	1	1	4
64064	Non-SO	0	0	0	1	0	0	0	0	0	0	1	1	1	1	1	4	5
64065	Non-SO	0	0	0	0	0	1	1	0	0	1	3	0	0	1	1	2	5
64077	Non-SO	0	0	0	0	1	1	1	0	0	0	3	1	1	1	1	4	7
64086	Non-SO	0	0	0	0	0	0	1	0	1	1	3	1	1	1	1	4	7
64089	Non-SO	0	0	0	0	0	1	0	1	0	1	3	1	1	1	0	3	6
64098	Non-SO	0	0	0	0	0	0	0	1	0	0	1	1	1	1	1	4	5
64134	Non-SO	0	0	0	0	0	0	0	0	0	0	0	1	1	1	0	3	3
64146	Non-SO	0	1	0	1	0	1	1	0	0	0	4	0	1	0	1	2	6
64161	SO	0	0	0	0	0	0	0	0	0	0	0	1	0	1	0	2	2
64163	Non-SO	0	0	0	0	0	0	1	1	0	0	2	0	1	1	1	3	5
64179	Non-SO	0	0	0	0	0	1	1	0	0	0	2	0	1	1	1	3	5
64181	Non-SO	0	0	0	0	0	1	1	1	0	0	3	1	1	0	0	2	5
64218	Non-SO	0	1	0	0	0	0	1	0	0	1	3	1	0	1	1	3	6
64227	SO	0	0	0	0	0	0	0	0	0	0	0	0	1	1	1	3	3
64229	Non-SO	0	0	0	0	0	1	0	1	0	0	2	0	0	0	1	1	3
64235	Non-SO	0	0	0	0	1	0	1	0	0	0	2	0	0	0	1	1	3
64245	Non-SO	0	0	0	1	0	1	0	0	0	0	2	1	0	0	1	2	4
64265	Non-SO	0	0	0	0	1	1	1	0	1	1	5	0	1	1	0	2	7
64270	Non-SO	0	0	0	1	0	1	1	0	0	0	3	0	1	0	1	2	5
64276	Non-SO	0	0	0	0	0	1	1	0	0	0	2	0	1	0	1	2	4
64277	Non-SO	0	0	0	0	0	1	1	0	0	0	2	0	1	1	1	3	5
64291	Non-SO	0	1	0	0	0	0	0	0	0	1	2	1	1	1	1	4	6
64292	Non-SO	0	0	0	0	0	0	0	0	0	0	0	0	1	1	1	3	3
64302	SO	0	0	0	0	1	1	1	0	1	1	5	0	1	1	1	3	8
64311	Non-SO	0	0	0	0	0	0	0	0	0	1	1	1	1	1	1	4	5
64315	Non-SO	0	0	0	0	0	0	0	0	0	0	0	1	1	1	1	4	4
64333	Non-SO	0	1	0	0	0	0	0	1	0	0	2	1	1	0	1	3	5
64347	Non-SO	0	0	0	1	0	0	1	0	0	1	3	0	0	1	1	2	5
64360	SO	0	0	0	0	0	0	0	0	0	0	0	1	1	1	1	4	4
64369	Non-SO	0	0	0	0	0	1	1	0	0	0	2	0	0	0	1	1	3
64377	Non-SO	0	0	0	1	0	0	0	0	0	0	1	1	0	0	1	2	3
64390	Non-SO	0	0	0	0	0	1	0	0	0	0	1	0	1	1	1	3	4
64396	Non-SO	1	0	0	0	0	1	1	0	0	0	3	0	0	0	0	0	3
64397	Non-SO	0	0	0	0	0	0	1	0	1	1	3	1	1	1	1	4	7
64402	SO	0	1	0	1	0	0	1	0	0	0	3	1	1	1	1	4	7
64412	Non-SO	0	0	0	1	0	0	0	0	0	0	1	0	1	0	1	2	3
64413	Non-SO	0	0	0	0	1	0	1	0	0	1	3	0	1	1	1	3	6
64420	Non-SO	0	0	0	1	0	1	0	0	1	1	4	1	1	1	0	3	7
64439	Non-SO	0	0	0	1	0	1	0	1	0	0	3	0	0	0	1	1	4
64459	Non-SO	0	0	0	0	0	1	0	0	1	0	2	0	1	0	0	1	3
64469	Non-SO	0	0	0	1	0	0	1	0	1	1	4	1	1	1	1	4	8
64472	Non-SO	0	0	0	1	0	0	0	0	0	1	2	1	1	1	1	4	6
64495	Non-SO	0	0	0	0	0	1	0	1	1	0	3	0	0	0	0	0	3
64498	Non-SO	0	1	0	0	0	0	1	0	1	1	4	0	1	1	1	3	7
64504	Non-SO	0	0	0	0	0	0	0	0	0	0	0	0	0	1	1	2	2
64530	Non-SO	0	0	0	0	0	1	1	1	1	1	5	0	1	0	0	1	6
64548	Non-SO	0	1	1	0	0	1	1	1	0	1	6	1	1	1	1	4	10
64564	Non-SO	1	0	0	1	0	0	1	0	1	0	4	0	1	1	1	3	7
64572	Non-SO	0	1	0	0	0	0	0	0	0	0	1	0	1	0	1	2	3
64582	Non-SO	0	0	1	1	0	0	1	0	0	1	4	0	1	0	1	2	6
64591	Non-SO	0	0	0	0	0	0	0	0	0	0	0	1	1	1	1	4	4
64602	Non-SO	0	0	0	1	0	1	1	0	0	1	4	0	1	0	1	2	6
64606	Non-SO	0	1	0	0	0	0	0	0	1	1	3	0	0	0	1	1	4
64610	Non-SO	0	0	0	0	1	1	1	1	0	0	4	0	1	1	1	3	7
64611	Non-SO	0	0	0	1	1	1	1	0	1	1	6	0	0	1	1	2	8
64628	Non-SO	0	1	0	0	0	0	1	0	1	0	3	1	1	1	1	4	7
64643	Non-SO	0	0	0	0	0	0	1	0	0	1	2	0	1	0	1	2	4
64664	Non-SO	0	1	0	0	0	1	1	0	0	0	3	0	0	0	1	1	4
64667	Non-SO	0	0	0	1	0	0	0	0	0	0	1	1	0	1	1	3	4
64675	Non-SO	0	1	0	0	0	1	1	0	1	1	5	0	0	0	1	1	6
64676	Non-SO	0	0	0	0	0	1	0	0	0	0	1	0	1	1	1	3	4
64677	Non-SO	1	0	0	0	0	0	0	1	0	0	2	1	1	1	0	3	5
64713	Non-SO	0	0	0	0	1	1	1	0	0	1	4	0	1	0	1	2	6
64721	Non-SO	0	0	0	0	0	0	0	0	0	0	0	1	1	1	1	4	4
64727	Non-SO	0	1	0	1	1	1	1	0	0	0	5	0	1	0	1	2	7
64740	Non-SO	1	1	0	1	0	0	1	0	0	1	5	0	1	1	1	3	8
64742	Non-SO	0	0	0	0	0	1	1	1	1	1	5	0	0	0	0	0	5
64745	Non-SO	0	0	0	0	1	1	1	0	0	0	3	0	0	1	1	2	5
64769	Non-SO	0	0	0	0	0	1	0	0	0	1	2	1	1	1	1	4	6
64777	Non-SO	0	0	0	0	0	0	1	1	0	1	3	1	1	0	1	3	6
64782	Non-SO	0	0	0	1	0	0	1	0	0	1	3	0	1	1	1	3	6
64786	Non-SO	0	1	0	0	0	0	1	0	0	0	2	0	1	0	1	2	4
64800	Non-SO	0	1	0	1	1	0	0	0	0	1	4	1	1	1	1	4	8
64801	SO	0	0	0	0	0	1	1	1	0	0	3	0	1	1	1	3	6
64813	Non-SO	0	0	0	1	0	0	0	0	0	0	1	1	1	1	1	4	5
64822	Non-SO	0	0	0	1	0	1	1	0	0	1	4	0	1	0	0	1	5
64825	Non-SO	0	0	0	1	0	0	1	1	0	0	3	0	1	1	1	3	6
64828	SO	0	1	0	0	0	0	0	0	0	0	1	0	1	0	1	2	3
64859	Non-SO	0	0	0	1	0	0	0	0	0	0	1	1	1	1	1	4	5
64860	Non-SO	0	0	0	1	0	1	1	0	0	0	3	0	0	0	0	0	3
64871	Non-SO	0	0	0	1	0	1	1	0	0	1	4	1	1	1	1	4	8
64876	Non-SO	0	0	0	1	0	1	1	0	0	1	4	0	1	1	1	3	7
64877	Non-SO	0	0	0	0	0	1	1	0	0	1	3	0	1	1	1	3	6
64886	SO	0	0	0	1	0	1	1	0	0	0	3	1	1	0	1	3	6
64889	Non-SO	0	0	0	0	0	0	0	0	0	0	0	0	1	1	1	3	3
64931	Non-SO	0	0	0	0	0	0	0	1	0	0	1	1	1	1	1	4	5
64961	Non-SO	0	0	0	1	0	1	1	0	0	0	3	1	1	1	1	4	7
64963	Non-SO	0	0	0	0	0	1	1	0	0	1	3	0	0	0	1	1	4
64968	Non-SO	0	0	0	0	0	0	1	0	1	1	3	1	0	1	1	3	6
64979	Non-SO	0	0	0	0	0	1	0	0	0	0	1	1	1	0	1	3	4
64981	Non-SO	0	1	0	0	1	1	0	0	0	0	3	0	1	1	1	3	6
64998	Non-SO	0	0	0	1	0	1	1	0	0	1	4	1	1	0	0	2	6
65006	Non-SO	0	0	0	1	0	1	1	0	1	0	4	1	1	1	0	3	7
65009	Non-SO	0	0	0	0	0	0	0	0	0	0	0	1	0	0	0	1	1
65014	Non-SO	0	0	0	0	0	1	1	1	0	1	4	0	1	0	0	1	5
65040	Non-SO	0	0	0	0	0	0	0	0	0	0	0	1	1	1	0	3	3
65066	Non-SO	0	0	0	1	0	0	1	1	0	1	4	1	1	1	1	4	8
65075	Non-SO	0	0	0	0	0	1	0	0	1	0	2	0	1	1	1	3	5
65076	Non-SO	0	0	0	1	0	0	1	0	0	0	2	0	1	1	1	3	5
65135	Non-SO	0	0	0	0	0	1	0	0	0	1	2	1	1	1	1	4	6
65144	Non-SO	0	0	0	0	0	0	1	0	0	1	2	1	1	1	1	4	6
65145	Non-SO	0	0	0	1	0	1	1	0	0	1	4	0	1	1	1	3	7
65150	Non-SO	0	0	0	0	0	1	0	1	0	0	2	1	1	1	1	4	6
65169	Non-SO	0	0	0	0	0	0	1	0	1	1	3	1	1	1	1	4	7
65175	Non-SO	0	0	0	1	0	0	0	0	0	0	1	1	0	0	1	2	3
65176	Non-SO	0	0	0	0	0	1	0	1	0	0	2	0	1	1	1	3	5
65179	Non-SO	0	0	0	1	0	1	1	0	1	1	5	1	1	1	1	4	9
65182	Non-SO	0	0	0	0	0	0	0	0	0	0	0	1	1	1	1	4	4
65184	Non-SO	0	0	0	0	0	0	1	1	0	0	2	0	1	0	1	2	4
65188	Non-SO	0	0	1	0	0	1	1	1	0	1	5	1	1	1	1	4	9
65192	Non-SO	0	0	0	1	0	1	1	0	0	1	4	0	1	1	1	3	7
65199	Non-SO	0	0	0	0	0	0	1	1	1	1	4	0	1	1	1	3	7
65202	Non-SO	0	0	0	0	0	1	1	0	0	0	2	0	1	0	1	2	4
65205	Non-SO	1	0	0	0	0	0	1	0	0	0	2	1	1	1	1	4	6
65255	Non-SO	0	0	0	1	0	0	1	1	0	1	4	1	1	1	0	3	7
65260	Non-SO	0	1	0	0	0	0	0	0	0	0	1	1	1	0	1	3	4
65265	Non-SO	0	0	0	0	0	1	1	0	0	0	2	0	1	0	1	2	4
65266	Non-SO	1	0	0	1	0	1	1	0	1	1	6	0	1	0	0	1	7
65308	Non-SO	0	0	0	0	0	0	1	0	0	0	1	0	1	0	1	2	3
65316	Non-SO	0	0	0	0	0	0	1	0	0	1	2	1	1	0	0	2	4
65331	Non-SO	0	0	0	0	1	0	1	0	0	0	2	0	0	0	1	1	3
65335	Non-SO	1	1	0	0	0	0	1	1	0	1	5	0	1	1	1	3	8
65346	Non-SO	0	0	0	0	1	0	0	0	0	1	2	1	0	1	1	3	5
65348	Non-SO	0	0	0	1	0	1	0	0	0	0	2	0	0	0	1	1	3
65358	Non-SO	0	1	0	1	0	0	1	0	1	0	4	1	1	1	1	4	8
65373	Non-SO	0	0	0	1	0	1	1	0	1	0	4	0	1	0	1	2	6
65375	Non-SO	0	0	0	0	0	1	0	1	0	0	2	1	1	0	1	3	5
65396	Non-SO	0	0	0	1	0	0	1	0	0	0	2	0	1	1	0	2	4
65399	Non-SO	0	0	0	1	1	0	0	0	0	1	3	1	1	1	1	4	7
65401	Non-SO	0	0	0	0	0	0	1	1	0	0	2	0	1	1	1	3	5
65407	Non-SO	0	0	0	0	0	1	0	1	0	0	2	0	1	1	1	3	5
65423	Non-SO	0	0	0	1	0	0	0	1	0	0	2	0	1	0	1	2	4
65450	Non-SO	0	0	0	0	0	0	1	0	0	0	1	0	1	0	1	2	3
65461	Non-SO	0	0	0	0	0	0	1	0	0	0	1	1	0	0	1	2	3
65462	Non-SO	0	1	0	1	0	1	1	0	1	1	6	1	1	0	1	3	9
65469	SO	0	0	0	0	0	0	0	0	0	1	1	0	0	0	0	0	1
65479	Non-SO	0	1	0	1	0	1	1	0	0	1	5	1	0	0	0	1	6
65500	Non-SO	0	0	0	0	1	0	1	0	0	1	3	0	0	0	1	1	4
65505	Non-SO	1	1	0	0	0	0	1	0	1	0	4	1	1	1	1	4	8
65548	Non-SO	0	1	0	0	0	0	1	1	0	1	4	1	1	0	0	2	6
65554	Non-SO	0	0	0	1	0	1	1	1	0	0	4	0	0	0	1	1	5
65577	Non-SO	0	0	0	0	1	0	1	0	0	0	2	1	1	1	1	4	6
65581	Non-SO	0	0	0	0	0	0	0	0	0	0	0	1	1	1	1	4	4
65585	Non-SO	1	0	0	0	0	1	0	0	0	0	2	0	0	1	1	2	4
65593	Non-SO	0	0	0	0	0	0	1	0	0	1	2	1	1	1	1	4	6
65599	Non-SO	0	1	0	1	0	0	0	0	0	0	2	0	1	1	1	3	5
65613	Non-SO	0	0	0	0	0	0	0	0	0	1	1	1	1	0	1	3	4
65633	Non-SO	0	0	0	0	0	0	1	1	0	1	3	0	0	1	0	1	4
65636	Non-SO	0	0	0	1	1	0	0	0	0	0	2	0	0	0	0	0	2
65655	Non-SO	0	0	0	1	0	1	0	0	0	0	2	1	1	0	0	2	4
65658	Non-SO	0	0	0	0	0	0	0	1	0	0	1	1	1	1	1	4	5
65682	Non-SO	0	0	0	1	0	1	0	0	0	1	3	1	0	0	1	2	5
65683	Non-SO	0	0	0	0	0	0	0	1	0	0	1	1	1	1	0	3	4
65687	SO	0	0	0	0	0	0	0	1	0	0	1	0	1	1	1	3	4
65688	Non-SO	0	0	0	0	0	0	1	0	1	1	3	0	1	1	1	3	6
65699	Non-SO	0	0	0	0	0	0	0	0	0	0	0	0	1	1	0	2	2
65711	Non-SO	0	1	0	1	0	0	1	0	0	1	4	0	1	0	1	2	6
65716	Non-SO	0	0	0	0	0	1	0	0	0	0	1	1	1	1	1	4	5
65737	Non-SO	0	0	0	1	0	0	1	0	0	0	2	1	1	0	1	3	5
65751	Non-SO	0	0	0	1	0	1	1	0	0	0	3	0	0	0	1	1	4
65754	SO	0	0	0	0	1	1	0	0	0	0	2	0	1	1	1	3	5
65757	SO	0	1	0	1	0	0	1	0	0	1	4	0	1	1	1	3	7
65768	Non-SO	0	0	0	0	0	1	0	1	0	0	2	1	1	1	1	4	6
65771	Non-SO	1	0	0	1	0	0	1	0	1	1	5	1	0	0	0	1	6
65782	Non-SO	0	0	0	1	0	0	0	0	0	0	1	0	1	1	1	3	4
65784	Non-SO	0	0	0	0	0	0	1	1	1	1	4	1	1	1	1	4	8
65797	Non-SO	0	0	0	0	1	0	1	0	0	1	3	1	1	1	1	4	7
65804	Non-SO	0	0	0	0	0	1	1	1	1	1	5	0	1	0	1	2	7
65807	Non-SO	0	1	0	1	0	1	1	1	0	0	5	0	0	0	1	1	6
65824	Non-SO	1	1	0	0	0	0	1	0	1	0	4	1	1	0	0	2	6
65850	Non-SO	0	0	0	0	0	0	0	0	0	0	0	1	1	1	1	4	4
65854	Non-SO	0	0	0	0	0	0	1	1	0	0	2	1	1	1	1	4	6
65862	Non-SO	0	1	0	0	0	1	1	1	0	1	5	0	0	0	0	0	5
65893	Non-SO	0	0	0	0	1	0	1	0	0	0	2	0	1	1	1	3	5
65895	Non-SO	0	0	0	0	0	0	0	1	1	0	2	1	1	1	1	4	6
65951	Non-SO	0	1	0	1	0	0	1	0	0	0	3	0	0	0	1	1	4
65957	Non-SO	0	0	0	1	0	1	0	1	1	0	4	0	0	0	1	1	5
65962	Non-SO	0	0	0	0	0	1	1	0	0	1	3	0	0	0	1	1	4
65978	Non-SO	0	1	0	1	0	0	0	0	1	1	4	1	1	1	1	4	8
65986	Non-SO	0	1	0	0	1	1	1	1	0	0	5	0	0	1	1	2	7
66000	SO	0	0	0	1	1	0	1	0	0	0	3	1	1	1	0	3	6
66041	Non-SO	0	0	0	0	0	0	1	1	0	0	2	0	0	0	1	1	3
66056	Non-SO	0	0	0	1	0	0	1	0	0	0	2	0	1	1	0	2	4
66079	Non-SO	0	0	0	0	0	0	0	0	0	0	0	1	1	1	1	4	4
66104	Non-SO	0	0	0	0	0	0	0	0	0	0	0	1	0	1	1	3	3
66115	Non-SO	0	0	0	1	0	0	1	0	1	1	4	0	1	1	1	3	7
66116	SO	0	0	0	0	0	1	0	0	0	0	1	1	1	1	0	3	4
66121	Non-SO	0	0	0	0	0	0	1	0	1	1	3	1	1	1	0	3	6
66125	Non-SO	0	0	0	0	0	1	1	1	1	1	5	0	1	1	1	3	8
66139	Non-SO	0	0	0	0	0	0	0	0	1	1	2	1	0	1	1	3	5
66147	Non-SO	0	0	0	1	0	0	0	0	0	1	2	1	0	1	1	3	5
66152	Non-SO	0	0	0	0	0	0	0	0	0	0	0	1	0	0	0	1	1
66189	Non-SO	0	0	0	0	0	0	1	1	0	1	3	1	1	1	1	4	7
66191	Non-SO	0	0	0	0	0	0	0	0	1	0	1	0	1	1	1	3	4
66199	SO	0	0	0	0	0	1	1	0	0	0	2	0	1	1	1	3	5
66201	Non-SO	0	0	0	0	0	0	0	0	0	0	0	1	1	1	1	4	4
66208	Non-SO	0	0	0	1	0	0	1	0	0	0	2	1	1	1	1	4	6
66215	SO	0	0	0	0	0	0	1	0	0	0	1	1	0	0	0	1	2
66219	Non-SO	0	0	0	0	0	0	0	1	1	0	2	0	1	1	1	3	5
66221	Non-SO	0	0	0	0	0	0	0	0	0	0	0	1	1	0	0	2	2
66222	Non-SO	0	0	0	0	1	0	1	1	0	0	3	1	1	0	1	3	6
66240	Non-SO	0	1	0	0	1	1	1	0	1	0	5	0	0	0	1	1	6
66241	Non-SO	0	0	0	0	1	1	1	0	0	1	4	1	1	0	1	3	7
66256	SO	1	0	0	0	0	0	1	0	1	1	4	0	1	1	1	3	7
66259	Non-SO	0	0	0	0	0	0	0	0	0	0	0	0	1	1	1	3	3
66261	Non-SO	0	0	0	1	0	1	0	0	0	0	2	0	1	1	1	3	5
66276	Non-SO	0	0	0	1	0	1	0	0	0	0	2	1	1	1	1	4	6
66281	Non-SO	0	1	0	0	0	0	1	1	1	1	5	0	1	0	1	2	7
66287	Non-SO	0	0	0	0	0	1	1	1	0	0	3	0	1	1	1	3	6
66302	Non-SO	0	0	0	0	0	1	0	0	0	0	1	0	1	1	1	3	4
66326	Non-SO	0	0	0	0	0	0	0	0	0	0	0	1	0	1	1	3	3
66341	Non-SO	0	0	0	0	0	0	1	0	0	1	2	1	1	1	1	4	6
66369	Non-SO	0	0	0	0	0	0	0	0	0	0	0	0	1	1	1	3	3
66378	Non-SO	0	1	0	0	0	1	0	0	0	0	2	0	1	1	0	2	4
66389	Non-SO	0	0	0	1	0	1	1	0	1	1	5	1	1	0	1	3	8
66396	Non-SO	1	0	0	0	0	1	1	0	0	0	3	0	1	0	0	1	4
66439	Non-SO	0	0	0	1	0	1	1	0	0	0	3	0	0	0	0	0	3
66451	Non-SO	0	0	0	1	0	1	1	0	0	1	4	1	1	0	1	3	7
66473	Non-SO	0	0	0	0	0	1	1	0	0	0	2	0	1	1	1	3	5
66494	Non-SO	0	0	0	0	0	1	1	1	0	1	4	0	0	0	1	1	5
66503	Non-SO	0	1	0	0	0	0	0	0	0	0	1	1	1	1	1	4	5
66511	Non-SO	0	0	0	0	0	0	1	0	1	1	3	0	1	1	1	3	6
66520	Non-SO	0	0	0	1	0	1	1	0	1	0	4	1	1	1	1	4	8
66522	Non-SO	0	0	0	1	0	1	1	0	0	1	4	0	1	1	1	3	7
66524	Non-SO	0	0	0	0	0	0	1	0	0	1	2	1	1	1	1	4	6
66525	Non-SO	0	0	0	0	0	1	0	0	0	0	1	0	0	0	0	0	1
66531	Non-SO	0	1	0	1	0	0	1	0	0	1	4	1	1	0	1	3	7
66532	Non-SO	0	0	0	0	0	0	1	0	0	1	2	1	1	1	1	4	6
66536	Non-SO	1	0	0	1	0	1	1	0	1	1	6	1	1	0	0	2	8
66543	Non-SO	0	0	0	0	0	1	0	1	0	0	2	0	1	0	1	2	4
66552	Non-SO	1	0	0	0	0	0	0	0	0	0	1	0	1	1	1	3	4
66558	Non-SO	0	0	0	1	0	0	0	0	1	0	2	0	1	1	1	3	5
66559	Non-SO	0	0	0	1	0	0	1	0	0	0	2	1	0	1	1	3	5
66568	Non-SO	0	0	0	0	0	1	0	1	0	0	2	1	1	0	1	3	5
66582	Non-SO	0	0	0	1	0	0	0	0	0	1	2	0	1	1	0	2	4
66597	Non-SO	0	0	0	0	0	0	1	0	0	0	1	0	1	0	0	1	2
66630	Non-SO	0	0	0	0	0	0	0	0	0	0	0	1	1	0	1	3	3
66632	Non-SO	0	0	0	0	0	1	1	0	1	0	3	1	1	1	1	4	7
66654	Non-SO	0	0	0	0	0	0	0	0	0	0	0	0	1	1	1	3	3
66680	Non-SO	0	1	0	0	1	0	0	1	0	1	4	1	1	1	1	4	8
66702	Non-SO	0	0	0	0	0	1	1	0	0	0	2	0	0	0	0	0	2
66708	Non-SO	0	1	0	0	0	0	1	0	1	0	3	1	0	1	0	2	5
66718	Non-SO	0	0	0	0	0	1	0	0	0	0	1	1	1	1	0	3	4
66720	Non-SO	0	0	0	0	0	0	1	1	0	0	2	0	1	1	0	2	4
66725	Non-SO	0	0	0	0	0	0	0	0	1	0	1	0	1	1	1	3	4
66731	Non-SO	1	0	0	0	0	1	1	0	0	1	4	0	1	1	1	3	7
66736	Non-SO	0	1	0	0	1	0	1	0	1	1	5	1	1	1	0	3	8
66738	Non-SO	0	0	0	0	0	1	1	1	0	0	3	0	1	1	1	3	6
66747	SO	0	0	0	1	0	0	1	0	0	1	3	0	1	0	1	2	5
66749	Non-SO	0	0	0	0	0	1	0	0	0	0	1	1	0	0	0	1	2
66754	Non-SO	0	0	0	0	0	0	1	1	0	1	3	1	1	0	0	2	5
66793	Non-SO	0	0	0	0	0	0	0	0	0	0	0	1	1	1	1	4	4
66798	SO	0	0	0	0	0	0	0	0	0	1	1	0	1	0	1	2	3
66848	Non-SO	1	0	0	0	0	1	1	0	0	1	4	0	1	1	1	3	7
66851	Non-SO	1	0	0	1	0	1	1	0	1	1	6	0	1	1	0	2	8
66869	Non-SO	0	0	0	0	1	1	0	1	0	0	3	1	1	1	1	4	7
66889	Non-SO	0	0	0	1	0	0	1	0	0	1	3	1	0	1	1	3	6
66898	Non-SO	0	0	0	0	0	1	1	0	0	1	3	0	0	1	0	1	4
66908	Non-SO	0	0	0	0	0	1	1	0	0	1	3	1	0	0	0	1	4
66915	Non-SO	0	0	0	1	0	1	0	1	0	1	4	1	1	0	1	3	7
66923	Non-SO	0	0	0	0	0	1	1	0	0	1	3	1	1	1	1	4	7
66926	Non-SO	0	0	0	0	0	1	0	0	1	0	2	0	1	0	1	2	4
66943	SO	0	0	0	1	0	0	0	0	0	0	1	1	1	0	0	2	3
66945	Non-SO	0	1	0	0	0	1	1	0	0	1	4	0	1	1	0	2	6
66947	Non-SO	0	0	0	0	0	1	1	0	0	0	2	0	1	1	1	3	5
66949	Non-SO	0	1	0	1	0	1	0	1	0	0	4	1	1	1	0	3	7
66958	Non-SO	0	0	0	0	1	0	1	0	0	1	3	1	1	1	1	4	7
66973	Non-SO	0	0	0	0	0	0	1	0	0	1	2	1	0	0	1	2	4
66994	Non-SO	0	0	0	0	0	1	1	0	0	0	2	1	1	0	0	2	4
67000	Non-SO	0	0	0	0	1	0	0	0	1	1	3	1	0	0	1	2	5
67021	Non-SO	0	0	0	0	0	0	1	0	0	1	2	1	1	0	0	2	4
67047	Non-SO	0	0	1	0	0	0	1	0	1	0	3	1	1	0	1	3	6
67052	Non-SO	0	0	0	0	0	1	0	1	1	0	3	0	1	1	0	2	5
67079	Non-SO	0	0	0	1	0	1	1	0	0	1	4	0	1	0	1	2	6
67115	Non-SO	0	0	0	0	0	1	1	0	0	1	3	1	0	0	1	2	5
67171	Non-SO	0	0	0	1	0	0	0	0	0	1	2	1	0	0	0	1	3
67175	Non-SO	0	0	0	1	0	1	0	0	1	0	3	0	1	0	1	2	5
67183	Non-SO	0	1	1	1	0	0	0	0	0	1	4	1	1	0	0	2	6
67185	Non-SO	0	0	0	0	0	0	1	1	0	0	2	0	1	1	1	3	5
67194	Non-SO	0	0	0	1	0	0	1	0	0	1	3	1	1	1	1	4	7
67195	Non-SO	0	0	0	1	0	1	1	0	0	1	4	1	1	1	1	4	8
67198	Non-SO	0	0	0	0	0	0	0	0	0	0	0	1	0	0	1	2	2
67230	Non-SO	0	0	0	0	0	1	0	1	0	0	2	1	1	1	1	4	6
67232	Non-SO	0	0	0	0	0	1	1	0	0	1	3	1	1	1	1	4	7
67236	SO	0	0	0	1	0	0	0	0	0	0	1	0	1	1	1	3	4
67249	Non-SO	0	1	0	0	0	0	1	1	1	1	5	0	1	1	1	3	8
67259	Non-SO	0	0	0	1	0	1	0	0	0	1	3	1	1	1	1	4	7
67269	Non-SO	0	0	0	0	0	1	1	0	1	1	4	1	0	1	0	2	6
67283	SO	0	0	0	0	0	0	0	0	0	1	1	1	1	1	1	4	5
67306	Non-SO	0	0	0	0	1	0	0	0	0	0	1	1	1	1	1	4	5
67315	Non-SO	0	0	0	1	0	0	0	0	0	0	1	1	0	1	1	3	4
67316	SO	0	0	0	0	0	1	0	1	0	0	2	0	1	1	1	3	5
67326	Non-SO	0	0	0	1	0	0	1	0	0	1	3	1	1	0	1	3	6
67330	Non-SO	0	0	0	0	0	1	1	0	0	0	2	0	0	0	0	0	2
67343	Non-SO	0	1	0	0	0	1	1	0	0	1	4	0	0	0	1	1	5
67362	Non-SO	0	1	0	0	0	0	0	0	1	1	3	1	1	1	1	4	7
67365	Non-SO	0	0	0	0	0	1	1	0	0	0	2	0	1	1	1	3	5
67375	Non-SO	0	0	0	0	0	1	0	0	0	1	2	1	1	1	0	3	5
67380	Non-SO	0	0	0	1	1	0	1	0	0	1	4	1	1	1	0	3	7
67381	Non-SO	0	0	0	0	0	1	1	0	0	1	3	0	0	0	1	1	4
67385	Non-SO	0	0	0	0	0	1	0	1	0	0	2	0	1	1	1	3	5
67395	Non-SO	0	0	0	0	0	1	1	0	0	1	3	1	1	0	1	3	6
67399	Non-SO	0	1	0	1	0	0	0	0	1	0	3	1	1	1	1	4	7
67402	Non-SO	0	0	0	0	0	0	0	0	0	0	0	1	1	0	1	3	3
67408	Non-SO	0	0	0	0	0	0	0	0	0	0	0	0	1	1	1	3	3
67417	Non-SO	0	0	0	1	0	0	0	0	0	0	1	1	1	1	1	4	5
67447	Non-SO	0	1	0	1	0	1	1	0	1	1	6	0	1	0	1	2	8
67449	Non-SO	0	1	0	1	0	1	1	1	0	0	5	0	1	1	1	3	8
67457	SO	0	0	0	0	0	1	0	0	0	1	2	1	1	1	0	3	5
67471	Non-SO	0	1	0	0	0	0	0	0	0	1	2	1	1	1	1	4	6
67477	Non-SO	0	1	0	0	1	0	1	0	1	1	5	0	1	0	1	2	7
67503	Non-SO	0	0	0	1	0	0	0	0	0	0	1	0	0	1	1	2	3
67513	Non-SO	0	0	0	0	0	1	1	0	0	0	2	0	1	1	1	3	5
67515	Non-SO	0	0	0	0	0	0	1	0	0	0	1	1	1	0	1	3	4
67516	Non-SO	0	0	0	0	0	1	1	0	0	0	2	0	0	1	1	2	4
67530	Non-SO	0	0	0	0	0	1	0	0	0	1	2	0	1	1	1	3	5
67534	Non-SO	0	0	0	0	0	0	0	1	0	0	1	1	0	0	1	2	3
67555	Non-SO	0	0	0	0	0	0	1	0	1	0	2	0	1	1	1	3	5
67585	Non-SO	0	0	0	0	0	1	1	0	0	1	3	1	1	0	1	3	6
67595	Non-SO	0	0	0	0	0	1	1	0	0	1	3	1	0	0	1	2	5
67606	Non-SO	0	0	0	0	0	1	1	0	0	0	2	0	0	0	0	0	2
67614	Non-SO	0	0	1	0	0	1	1	1	0	1	5	0	0	0	1	1	6
67619	Non-SO	0	0	0	0	1	0	0	1	0	0	2	1	0	1	1	3	5
67620	Non-SO	0	1	0	0	0	0	0	0	1	0	2	1	1	1	1	4	6
67640	Non-SO	0	0	0	1	0	1	0	0	0	0	2	1	1	1	1	4	6
67646	Non-SO	0	1	0	0	0	1	1	0	0	0	3	1	1	0	1	3	6
67652	Non-SO	0	0	0	1	0	1	1	0	0	1	4	0	1	1	1	3	7
67670	Non-SO	0	0	0	0	0	1	0	0	0	0	1	1	1	1	1	4	5
67683	Non-SO	0	0	0	1	0	1	1	0	0	0	3	0	1	1	1	3	6
67708	Non-SO	0	0	0	1	0	1	1	1	0	0	4	0	0	0	1	1	5
67718	Non-SO	0	0	0	1	0	1	1	0	0	0	3	1	1	1	0	3	6
67726	Non-SO	0	0	0	1	0	0	0	0	0	0	1	1	1	1	0	3	4
67743	Non-SO	0	0	0	0	0	1	0	0	1	0	2	1	1	1	1	4	6
67776	SO	0	0	0	0	0	0	1	1	1	1	4	0	1	1	1	3	7
67779	Non-SO	0	0	0	1	0	0	1	0	0	1	3	1	0	0	0	1	4
67786	Non-SO	0	0	0	0	0	1	0	0	1	0	2	0	0	1	0	1	3
67798	Non-SO	0	0	1	0	0	1	1	0	1	1	5	1	1	1	0	3	8
67817	Non-SO	0	0	0	0	0	0	0	0	0	0	0	1	1	1	1	4	4
67820	Non-SO	0	0	0	0	0	1	0	0	0	1	2	1	0	1	0	2	4
67826	Non-SO	0	0	0	1	0	1	0	0	0	0	2	0	1	1	1	3	5
67827	Non-SO	0	0	0	0	0	1	0	1	1	1	4	0	1	1	0	2	6
67841	Non-SO	0	0	0	0	0	1	1	0	0	1	3	1	1	1	1	4	7
67845	Non-SO	0	0	0	0	0	0	1	1	0	1	3	0	1	1	1	3	6
67855	Non-SO	0	0	1	0	0	0	1	0	0	1	3	1	1	1	1	4	7
67863	Non-SO	0	0	0	0	0	1	0	0	1	0	2	1	0	1	1	3	5
67865	Non-SO	0	0	0	0	0	0	1	0	0	0	1	1	1	1	1	4	5
67873	SO	0	0	0	0	0	1	1	0	0	0	2	0	1	1	1	3	5
67879	Non-SO	0	0	0	1	1	0	0	0	0	0	2	1	1	0	1	3	5
67924	Non-SO	0	0	0	1	0	1	1	0	1	0	4	0	0	0	1	1	5
67925	Non-SO	0	0	0	0	0	0	0	0	0	0	0	1	1	0	1	3	3
67951	Non-SO	0	0	0	0	0	0	0	0	0	1	1	1	1	1	1	4	5
67957	Non-SO	0	0	0	0	0	0	1	0	0	0	1	0	0	0	1	1	2
67967	Non-SO	0	0	0	0	0	0	0	0	0	0	0	0	1	0	0	1	1
67977	Non-SO	0	0	0	0	0	0	1	0	0	0	1	0	1	0	1	2	3
67991	Non-SO	0	1	0	1	0	0	0	1	1	0	4	0	1	0	1	2	6
67998	Non-SO	0	1	0	1	0	0	1	1	1	1	6	0	1	1	1	3	9
67999	Non-SO	0	0	0	1	0	1	0	0	0	0	2	0	1	1	1	3	5
68016	Non-SO	0	1	0	0	0	0	1	1	0	0	3	0	1	1	1	3	6
68044	Non-SO	0	0	0	1	0	0	0	0	0	0	1	1	1	1	1	4	5
68058	Non-SO	0	0	0	1	0	1	0	0	1	1	4	1	0	0	0	1	5
68063	Non-SO	0	0	0	1	0	0	0	0	0	0	1	0	1	0	1	2	3
68070	Non-SO	0	0	0	0	0	1	1	0	1	0	3	0	0	0	1	1	4
68073	Non-SO	0	1	0	0	0	0	1	1	0	1	4	1	1	1	1	4	8
68075	Non-SO	0	1	0	1	1	0	0	0	0	0	3	0	0	1	1	2	5
68079	Non-SO	0	0	0	0	0	0	0	0	0	1	1	1	1	1	1	4	5
68089	Non-SO	0	0	0	0	0	0	1	0	0	0	1	0	1	1	1	3	4
68093	Non-SO	0	0	0	0	0	0	1	0	0	0	1	1	1	1	1	4	5
68105	Non-SO	0	0	0	1	1	1	1	0	1	0	5	0	0	0	0	0	5
68109	Non-SO	0	0	0	0	0	0	0	0	0	0	0	0	1	1	1	3	3
68112	Non-SO	0	1	0	0	0	0	1	1	1	1	5	1	1	0	1	3	8
68128	Non-SO	0	0	0	0	0	0	1	0	0	0	1	1	0	0	1	2	3
68135	Non-SO	0	0	0	0	0	0	1	0	1	0	2	1	1	1	1	4	6
68139	Non-SO	0	0	0	0	0	1	1	0	0	0	2	1	1	1	0	3	5
68152	Non-SO	0	0	0	0	0	1	1	0	1	1	4	0	0	0	1	1	5
68171	SO	0	1	0	1	0	1	1	0	0	1	5	1	1	1	1	4	9
68182	Non-SO	0	0	0	1	0	1	1	0	0	1	4	1	0	0	1	2	6
68191	Non-SO	0	0	0	1	0	1	0	1	0	1	4	0	1	0	1	2	6
68196	Non-SO	0	0	0	1	0	0	1	1	0	0	3	1	1	0	0	2	5
68197	Non-SO	0	0	0	0	0	0	0	0	0	1	1	1	0	0	1	2	3
68200	Non-SO	0	0	0	1	1	1	1	0	0	1	5	0	1	1	1	3	8
68227	Non-SO	0	0	0	0	1	1	1	1	0	1	5	0	1	1	1	3	8
68244	Non-SO	0	0	0	0	0	1	1	0	0	1	3	0	1	0	1	2	5
68250	Non-SO	0	1	0	0	0	1	0	1	1	0	4	1	1	0	1	3	7
68270	Non-SO	0	0	0	1	1	1	1	0	1	0	5	0	0	0	1	1	6
68282	Non-SO	0	0	0	0	0	1	1	0	1	1	4	1	1	1	1	4	8
68283	Non-SO	0	1	0	0	0	0	0	1	0	0	2	0	0	0	1	1	3
68285	Non-SO	0	0	0	0	0	0	1	1	0	1	3	1	1	1	0	3	6
68293	Non-SO	0	0	0	0	0	0	0	0	0	1	1	0	1	1	1	3	4
68301	Non-SO	0	0	0	0	0	0	1	0	0	0	1	1	1	1	1	4	5
68310	Non-SO	0	0	0	0	0	0	1	0	0	1	2	1	0	0	1	2	4
68338	Non-SO	0	0	0	0	0	0	1	0	0	0	1	1	1	0	1	3	4
68343	Non-SO	0	0	0	0	0	0	1	0	0	0	1	0	0	0	1	1	2
68374	Non-SO	0	0	0	0	0	0	0	0	0	0	0	1	1	1	0	3	3
68375	Non-SO	0	0	0	1	0	0	0	0	0	0	1	0	1	0	0	1	2
68394	Non-SO	0	0	0	0	0	1	1	1	0	0	3	0	1	0	1	2	5
68425	Non-SO	0	0	0	0	0	0	1	0	0	0	1	1	0	0	1	2	3
68436	Non-SO	0	0	0	1	0	1	0	0	1	0	3	1	1	1	1	4	7
68440	Non-SO	0	0	0	0	1	1	1	0	1	0	4	1	0	0	0	1	5
68450	Non-SO	0	0	0	0	0	0	0	1	1	0	2	1	0	0	0	1	3
68462	Non-SO	1	0	0	1	0	0	1	0	0	0	3	1	1	1	0	3	6
68467	Non-SO	0	0	0	0	0	0	0	1	0	0	1	1	0	0	1	2	3
68470	Non-SO	0	1	0	0	0	0	0	1	1	0	3	0	0	0	1	1	4
68501	Non-SO	0	0	0	1	0	0	1	0	0	1	3	1	0	1	1	3	6
68505	SO	0	0	0	0	0	1	1	0	0	1	3	0	1	0	1	2	5
68507	Non-SO	0	1	0	0	0	0	1	0	1	1	4	1	0	1	0	2	6
68512	Non-SO	0	1	0	0	0	0	1	0	1	1	4	1	1	1	1	4	8
68556	Non-SO	0	0	0	1	0	1	1	0	1	1	5	1	1	1	1	4	9
68567	Non-SO	0	0	0	0	1	1	1	0	0	1	4	1	1	0	1	3	7
68570	Non-SO	0	0	0	1	0	1	1	0	1	1	5	1	1	0	1	3	8
68571	Non-SO	0	0	0	1	0	0	0	0	0	0	1	0	1	1	1	3	4
68580	Non-SO	1	0	0	1	1	0	1	0	0	0	4	0	1	1	0	2	6
68589	Non-SO	0	0	0	0	1	0	0	1	0	0	2	1	1	1	1	4	6
68595	SO	0	0	0	0	0	1	1	0	1	0	3	0	1	0	0	1	4
68612	Non-SO	0	0	0	1	0	0	0	0	1	0	2	0	0	0	1	1	3
68624	Non-SO	0	0	0	0	0	0	1	0	0	1	2	0	1	0	1	2	4
68635	SO	0	0	0	0	0	1	1	0	1	1	4	0	1	0	1	2	6
68647	Non-SO	0	0	0	1	0	0	0	0	0	0	1	1	1	1	1	4	5
68667	Non-SO	0	1	0	0	0	0	0	0	0	0	1	1	1	1	1	4	5
68669	Non-SO	0	0	0	0	0	1	1	0	1	1	4	0	1	1	1	3	7
68672	Non-SO	0	0	0	0	0	1	0	1	0	1	3	1	1	1	1	4	7
68676	Non-SO	0	0	0	0	0	0	0	0	0	0	0	1	0	0	0	1	1
68687	Non-SO	0	1	0	0	1	1	0	0	0	0	3	1	1	1	1	4	7
68694	Non-SO	0	0	0	0	0	0	1	0	0	1	2	0	1	1	1	3	5
68702	Non-SO	0	0	1	0	0	0	1	0	0	0	2	1	1	1	1	4	6
68707	SO	0	1	0	0	0	1	1	0	0	0	3	0	0	0	1	1	4
68714	Non-SO	0	1	0	0	0	0	1	0	0	1	3	1	1	1	1	4	7
68715	Non-SO	0	0	0	1	0	0	0	0	0	0	1	0	1	0	1	2	3
68720	Non-SO	0	0	0	0	0	1	0	0	1	0	2	0	1	0	1	2	4
68733	SO	0	0	0	1	1	0	1	0	0	0	3	0	1	0	1	2	5
68752	SO	0	0	0	0	0	0	0	1	0	0	1	1	1	1	1	4	5
68754	Non-SO	0	0	0	0	0	1	1	0	0	0	2	0	1	1	0	2	4
68769	Non-SO	0	0	0	0	0	0	1	0	0	1	2	1	1	1	1	4	6
68773	Non-SO	1	0	0	0	0	1	1	1	0	1	5	0	0	0	0	0	5
68790	Non-SO	1	0	0	1	0	1	0	0	1	0	4	1	1	1	0	3	7
68791	Non-SO	0	0	0	0	0	0	0	0	0	0	0	1	1	1	0	3	3
68808	Non-SO	0	0	0	0	1	0	0	0	0	0	1	1	1	1	1	4	5
68816	Non-SO	0	0	0	0	0	0	1	0	0	1	2	1	1	1	1	4	6
68819	Non-SO	0	0	0	0	0	0	0	0	0	1	1	1	1	0	1	3	4
68843	Non-SO	0	0	0	0	0	0	0	0	0	0	0	1	0	1	1	3	3
68846	SO	0	1	0	0	0	1	1	0	0	1	4	0	1	1	0	2	6
68864	SO	0	0	0	0	0	0	0	0	0	0	0	0	1	1	1	3	3
68874	Non-SO	0	0	0	1	1	0	1	0	1	1	5	1	1	1	1	4	9
68875	Non-SO	0	0	0	1	0	0	0	1	0	0	2	1	1	1	0	3	5
68877	Non-SO	0	1	0	0	1	0	1	0	0	1	4	0	1	0	1	2	6
68884	Non-SO	0	0	0	0	0	0	1	0	0	0	1	1	1	1	1	4	5
68899	Non-SO	0	0	0	0	1	0	0	0	0	0	1	1	0	0	1	2	3
68901	Non-SO	0	0	0	1	1	0	1	1	1	1	6	1	1	1	1	4	10
68908	Non-SO	0	0	0	0	0	0	0	0	0	0	0	1	0	0	1	2	2
68915	Non-SO	0	0	0	1	0	1	1	0	1	0	4	1	1	1	0	3	7
68918	Non-SO	0	0	0	0	0	1	1	0	0	1	3	0	1	0	1	2	5
68920	Non-SO	0	0	0	0	1	0	0	1	1	0	3	0	1	0	0	1	4
68934	SO	0	0	0	0	0	0	0	0	1	1	2	1	1	1	0	3	5
68935	Non-SO	0	0	0	0	0	0	1	0	0	0	1	0	1	1	1	3	4
68990	SO	1	0	0	0	0	0	0	1	0	0	2	1	1	1	1	4	6
68992	SO	0	0	0	0	1	1	1	0	1	0	4	1	1	1	0	3	7
69007	SO	0	0	0	1	0	0	0	0	0	0	1	1	1	1	1	4	5
69009	Non-SO	0	0	0	0	0	1	1	0	0	1	3	0	1	1	1	3	6
69011	Non-SO	0	1	0	1	0	1	0	1	0	0	4	0	1	1	1	3	7
69022	Non-SO	0	1	0	0	0	0	0	0	1	1	3	1	0	0	0	1	4
69040	Non-SO	0	0	0	1	0	1	1	0	1	1	5	0	1	1	1	3	8
69061	Non-SO	1	0	0	1	0	1	1	0	1	1	6	0	1	1	1	3	9
69078	Non-SO	1	0	0	0	0	0	0	0	0	0	1	0	1	1	1	3	4
69091	Non-SO	0	0	0	1	0	0	0	0	0	0	1	1	1	0	1	3	4
69101	Non-SO	0	0	0	1	0	0	1	0	0	0	2	1	1	1	1	4	6
69105	Non-SO	0	0	0	0	0	1	1	0	1	0	3	0	1	1	1	3	6
69125	Non-SO	0	0	0	0	0	1	0	0	0	1	2	1	1	1	1	4	6
69130	Non-SO	0	0	0	0	0	0	0	0	0	0	0	0	1	0	1	2	2
69151	Non-SO	0	0	0	1	0	0	0	0	1	0	2	0	0	1	1	2	4
69170	Non-SO	0	1	0	0	0	0	0	0	0	0	1	1	1	1	1	4	5
69176	Non-SO	0	0	0	1	1	0	0	0	1	0	3	1	1	1	1	4	7
69213	Non-SO	0	0	0	0	0	1	1	0	0	0	2	0	1	1	1	3	5
69224	Non-SO	0	0	0	0	0	0	0	0	0	0	0	1	1	1	1	4	4
69237	Non-SO	0	0	0	0	0	0	0	0	0	0	0	1	1	1	1	4	4
69243	Non-SO	0	0	0	0	0	0	1	1	0	1	3	1	1	0	1	3	6
69250	Non-SO	0	1	0	0	0	0	0	1	0	0	2	1	1	0	0	2	4
69256	Non-SO	0	0	0	0	0	0	0	1	0	0	1	0	1	1	0	2	3
69258	Non-SO	0	0	0	0	0	0	1	0	1	0	2	0	1	0	0	1	3
69279	Non-SO	0	1	0	0	0	1	1	0	0	0	3	0	1	1	1	3	6
69284	Non-SO	0	1	0	0	0	0	1	1	0	1	4	0	1	0	1	2	6
69287	Non-SO	0	1	0	1	0	0	1	0	0	0	3	1	1	0	0	2	5
69295	Non-SO	0	0	0	1	0	0	1	0	0	1	3	1	0	0	1	2	5
69307	Non-SO	0	0	0	0	0	0	0	0	0	1	1	1	0	1	1	3	4
69314	Non-SO	0	0	0	0	0	0	0	0	0	0	0	1	0	0	1	2	2
69321	Non-SO	0	0	0	0	0	1	1	0	1	1	4	1	0	0	0	1	5
69329	Non-SO	0	0	0	1	0	0	0	0	0	0	1	1	1	0	1	3	4
69334	Non-SO	0	0	0	0	0	0	0	1	0	0	1	0	1	1	1	3	4
69335	SO	0	0	0	0	0	1	1	0	0	0	2	0	0	0	1	1	3
69347	Non-SO	0	0	0	1	0	0	0	0	0	0	1	1	1	0	1	3	4
69365	SO	0	0	0	1	1	1	1	0	1	0	5	0	1	1	0	2	7
69368	Non-SO	0	0	0	0	0	0	1	0	1	1	3	0	1	1	1	3	6
69386	Non-SO	0	0	0	0	0	1	1	0	1	0	3	0	0	1	1	2	5
69391	Non-SO	0	0	0	1	0	1	0	0	0	1	3	0	1	1	1	3	6
69400	Non-SO	0	0	0	1	0	1	1	0	0	0	3	0	1	1	0	2	5
69404	Non-SO	0	1	0	0	0	1	1	0	1	1	5	0	1	1	0	2	7
69405	Non-SO	0	0	0	1	0	1	1	0	1	1	5	1	1	0	0	2	7
69409	Non-SO	0	1	0	0	0	0	1	0	1	1	4	0	1	1	1	3	7
69410	Non-SO	0	1	0	0	0	0	1	0	1	0	3	0	1	0	1	2	5
69419	Non-SO	0	0	0	1	0	1	0	0	0	0	2	0	0	0	0	0	2
69433	Non-SO	0	0	0	1	0	0	1	0	1	0	3	0	0	1	1	2	5
69449	Non-SO	0	1	0	1	0	1	1	0	0	1	5	0	1	1	1	3	8
69452	Non-SO	0	0	0	0	0	1	1	1	0	0	3	0	1	1	1	3	6
69453	Non-SO	0	0	0	0	0	1	1	0	0	0	2	0	1	1	1	3	5
69460	Non-SO	0	0	0	1	0	0	0	0	0	0	1	1	1	0	1	3	4
69465	Non-SO	0	0	0	0	0	0	0	0	0	0	0	1	1	1	1	4	4
69502	Non-SO	0	0	0	1	0	1	0	0	0	0	2	0	0	1	0	1	3
69504	Non-SO	0	1	0	0	0	0	1	1	1	1	5	1	1	1	1	4	9
69513	Non-SO	0	0	0	0	1	0	0	0	0	0	1	0	1	0	1	2	3
69514	Non-SO	0	0	0	0	0	0	1	0	0	0	1	0	1	1	1	3	4
69523	Non-SO	0	0	0	0	0	1	0	0	1	0	2	1	0	1	1	3	5
69536	Non-SO	0	0	0	0	0	1	0	0	0	1	2	1	1	1	1	4	6
69537	Non-SO	1	0	0	1	0	0	0	1	0	0	3	1	1	1	1	4	7
69550	SO	0	0	0	0	0	0	1	0	0	1	2	1	1	0	0	2	4
69574	Non-SO	0	1	0	1	0	0	1	0	0	1	4	1	0	1	1	3	7
69577	Non-SO	0	0	0	0	0	0	1	0	0	1	2	0	1	1	1	3	5
69620	Non-SO	0	0	0	0	0	1	0	0	0	1	2	0	1	1	1	3	5
69622	SO	0	1	0	0	1	0	1	1	0	1	5	1	1	0	0	2	7
69626	Non-SO	0	0	0	1	0	0	0	0	0	0	1	0	1	1	1	3	4
69635	Non-SO	0	0	0	1	0	0	1	0	1	1	4	0	1	0	1	2	6
69665	Non-SO	0	0	0	0	0	0	0	0	0	0	0	0	0	0	0	0	0
69675	Non-SO	0	0	0	0	0	0	0	0	0	0	0	1	0	1	1	3	3
69687	Non-SO	1	0	0	1	0	0	1	1	1	1	6	0	0	1	1	2	8
69689	Non-SO	0	0	0	0	0	0	1	0	1	1	3	1	1	1	1	4	7
69692	Non-SO	0	0	0	1	0	1	0	0	0	0	2	0	0	0	1	1	3
69701	Non-SO	0	1	0	0	1	0	0	0	0	1	3	1	1	1	1	4	7
69724	Non-SO	1	0	0	1	0	0	1	0	0	0	3	1	1	1	1	4	7
69738	Non-SO	0	0	0	1	0	0	0	1	0	1	3	0	0	0	1	1	4
69743	Non-SO	0	0	0	1	0	1	0	0	0	1	3	1	1	0	1	3	6
69748	Non-SO	0	0	0	1	0	0	0	1	0	0	2	1	1	1	1	4	6
69759	Non-SO	0	0	0	1	0	0	0	1	0	0	2	1	1	1	1	4	6
69767	SO	0	0	0	0	0	1	0	1	0	0	2	0	1	0	1	2	4
69774	SO	1	1	0	0	0	0	1	0	0	1	4	1	1	1	1	4	8
69776	SO	0	0	0	1	0	1	0	0	1	0	3	0	1	1	1	3	6
69789	Non-SO	0	0	0	0	0	0	0	0	0	0	0	1	1	1	1	4	4
69811	Non-SO	0	0	0	1	1	0	1	0	0	0	3	1	1	1	1	4	7
69823	Non-SO	0	0	0	0	1	1	0	1	0	0	3	1	1	1	1	4	7
69867	Non-SO	0	0	0	0	0	1	1	0	0	1	3	0	0	0	0	0	3
69884	Non-SO	1	0	0	0	0	1	1	0	0	0	3	0	0	0	1	1	4
69896	Non-SO	0	0	0	1	0	0	1	0	0	1	3	0	1	0	1	2	5
69902	Non-SO	0	0	0	0	0	1	1	1	1	0	4	0	0	0	1	1	5
69923	Non-SO	0	0	0	0	0	1	1	0	1	0	3	0	1	0	1	2	5
69934	Non-SO	0	0	0	1	0	0	0	0	0	1	2	0	1	1	1	3	5
69936	Non-SO	0	0	0	1	1	1	1	0	1	0	5	1	1	0	1	3	8
69948	Non-SO	0	0	0	0	0	0	1	0	0	0	1	1	0	0	0	1	2
69959	Non-SO	0	0	0	0	1	0	1	0	0	0	2	1	0	0	1	2	4
69991	Non-SO	0	0	0	1	0	1	1	0	0	1	4	1	1	1	1	4	8
69997	Non-SO	0	0	0	0	0	1	1	1	1	1	5	0	1	1	1	3	8
70000	Non-SO	0	0	0	0	0	0	0	0	0	1	1	1	1	1	1	4	5
70008	Non-SO	0	1	0	0	0	0	1	1	0	0	3	1	1	1	1	4	7
70010	Non-SO	0	0	0	0	0	0	0	0	0	0	0	0	1	1	1	3	3
70015	Non-SO	0	0	0	0	1	0	0	0	0	0	1	0	0	0	1	1	2
70033	Non-SO	0	0	0	0	0	1	1	0	0	1	3	1	1	1	0	3	6
70046	Non-SO	0	0	0	1	0	0	1	0	1	1	4	0	1	1	1	3	7
70050	Non-SO	0	0	0	1	0	0	0	0	0	0	1	1	1	1	1	4	5
70055	Non-SO	0	0	0	1	0	1	0	0	0	1	3	0	0	0	1	1	4
70066	Non-SO	0	0	0	0	1	0	0	0	0	1	2	1	0	0	1	2	4
70069	Non-SO	0	0	0	0	0	1	0	0	0	0	1	0	1	0	1	2	3
70072	Non-SO	0	0	0	0	0	0	0	0	0	0	0	0	0	0	1	1	1
70077	Non-SO	0	0	0	0	1	0	0	0	0	0	1	1	1	0	1	3	4
70088	Non-SO	0	0	0	0	0	1	1	0	1	1	4	0	1	1	1	3	7
70101	Non-SO	0	0	0	0	0	1	0	1	1	1	4	1	1	1	0	3	7
70103	Non-SO	0	1	0	1	0	1	1	0	0	1	5	1	1	0	1	3	8
70109	SO	0	1	0	0	0	0	0	0	0	0	1	0	0	0	0	0	1
70117	Non-SO	0	0	0	0	0	0	1	0	0	0	1	0	0	0	0	0	1
70123	Non-SO	0	0	0	1	0	1	0	0	0	0	2	1	1	1	1	4	6
70131	Non-SO	0	0	0	0	0	1	0	0	1	0	2	1	1	1	0	3	5
70134	Non-SO	0	0	0	1	0	0	1	1	0	0	3	1	0	0	1	2	5
70145	Non-SO	0	0	0	1	0	0	0	1	0	0	2	0	1	0	1	2	4
70152	Non-SO	0	0	0	0	0	1	0	0	0	1	2	1	1	0	1	3	5
70158	Non-SO	0	0	0	0	0	0	1	1	0	1	3	1	0	0	0	1	4
70163	Non-SO	0	0	0	1	0	0	0	0	1	1	3	1	1	1	0	3	6
70164	Non-SO	0	0	0	0	0	1	1	0	0	1	3	0	1	1	0	2	5
70167	Non-SO	0	0	0	1	0	1	1	0	1	0	4	0	0	0	1	1	5
70170	Non-SO	0	0	0	0	0	1	1	0	0	0	2	1	0	0	1	2	4
70186	Non-SO	0	0	0	0	0	1	1	1	0	0	3	1	1	1	1	4	7
70191	Non-SO	0	1	0	0	0	0	1	0	1	1	4	1	1	1	1	4	8
70200	Non-SO	0	1	1	1	0	1	1	0	1	1	7	1	0	1	1	3	10
70210	Non-SO	0	0	0	1	0	0	1	0	0	0	2	1	1	0	1	3	5
70223	Non-SO	0	0	0	1	0	0	0	0	0	0	1	0	1	1	1	3	4
70227	Non-SO	0	0	0	1	0	0	0	0	1	0	2	1	1	1	1	4	6
70247	Non-SO	1	0	0	0	0	1	1	1	1	0	5	0	1	1	1	3	8
70265	Non-SO	0	0	0	0	0	0	0	1	0	0	1	1	0	0	1	2	3
70276	Non-SO	0	0	0	1	0	0	1	0	0	1	3	0	1	1	0	2	5
70279	Non-SO	0	0	0	1	0	1	1	0	0	0	3	0	1	1	1	3	6
70292	Non-SO	0	0	0	0	0	1	0	1	0	0	2	1	0	0	0	1	3
70293	Non-SO	0	0	0	1	0	0	1	0	1	1	4	0	1	1	0	2	6
70295	Non-SO	0	0	0	0	0	1	0	1	0	0	2	0	1	1	1	3	5
70300	Non-SO	0	0	0	0	0	0	1	0	0	1	2	1	0	1	1	3	5
70303	Non-SO	0	0	0	0	0	1	1	0	0	1	3	1	0	0	1	2	5
70317	Non-SO	0	0	0	0	0	0	0	0	0	0	0	0	0	1	1	2	2
70319	Non-SO	0	0	0	0	0	0	0	0	0	0	0	1	1	1	1	4	4
70335	SO	0	1	0	0	0	1	1	0	0	0	3	0	1	0	0	1	4
70352	Non-SO	0	0	0	1	0	0	0	0	1	0	2	1	1	0	1	3	5
70366	Non-SO	0	0	0	0	1	0	0	1	0	0	2	1	1	1	1	4	6
70378	Non-SO	0	0	0	1	0	1	1	1	0	0	4	1	1	1	1	4	8
70385	Non-SO	0	0	0	0	0	1	1	0	0	1	3	0	0	1	0	1	4
70394	Non-SO	0	0	1	0	0	0	1	0	0	1	3	0	1	1	1	3	6
70398	Non-SO	0	0	0	0	0	0	0	0	0	1	1	1	1	0	1	3	4
70401	Non-SO	0	1	0	0	0	0	1	1	0	1	4	0	1	1	1	3	7
70413	Non-SO	0	0	0	1	0	0	1	0	0	0	2	0	1	0	0	1	3
70420	Non-SO	0	0	0	0	0	0	0	0	0	1	1	1	1	1	1	4	5
70421	Non-SO	0	1	0	0	0	1	0	1	0	0	3	1	1	1	1	4	7
70423	Non-SO	0	0	0	0	0	1	1	0	0	0	2	0	1	0	0	1	3
70442	Non-SO	0	0	0	0	0	0	1	0	0	1	2	1	1	1	1	4	6
70443	SO	0	0	0	0	0	0	0	0	0	0	0	0	1	1	0	2	2
70446	Non-SO	0	0	0	0	0	0	0	0	0	0	0	1	1	0	0	2	2
70473	Non-SO	0	0	0	0	0	0	0	0	0	0	0	0	1	0	1	2	2
70487	Non-SO	0	0	0	0	0	0	0	0	0	0	0	1	0	0	1	2	2
70499	Non-SO	0	0	0	0	0	1	0	0	0	1	2	1	1	1	1	4	6
70501	Non-SO	0	0	0	1	0	1	0	1	0	0	3	0	1	1	1	3	6
70504	Non-SO	0	0	0	0	0	0	0	0	0	0	0	1	1	1	1	4	4
70517	Non-SO	0	1	0	0	0	1	0	1	0	1	4	1	1	1	0	3	7
70521	Non-SO	0	1	0	0	0	1	0	0	1	1	4	0	0	0	1	1	5
70529	Non-SO	0	0	0	0	0	1	0	0	0	0	1	0	1	1	1	3	4
70531	Non-SO	0	0	0	1	0	0	0	1	0	1	3	1	1	1	1	4	7
70533	SO	0	0	0	1	0	1	1	1	0	1	5	1	1	0	0	2	7
70534	Non-SO	0	0	0	0	0	1	1	0	0	0	2	0	1	1	1	3	5
70562	Non-SO	0	0	0	0	0	0	0	0	0	0	0	0	1	1	1	3	3
70586	Non-SO	0	0	0	0	0	1	0	0	0	0	1	0	1	0	1	2	3
70599	Non-SO	0	0	0	1	0	0	1	0	0	0	2	0	0	0	1	1	3
70603	Non-SO	1	0	0	1	0	0	1	0	0	1	4	0	1	0	1	2	6
70605	Non-SO	0	0	0	1	0	0	0	0	0	1	2	1	1	1	1	4	6
70607	Non-SO	0	0	0	0	0	0	1	1	0	1	3	1	1	1	0	3	6
70622	Non-SO	0	0	0	1	0	1	1	0	0	0	3	1	1	1	0	3	6
70627	Non-SO	0	1	0	0	1	0	0	0	0	1	3	1	1	1	0	3	6
70633	SO	0	0	0	0	0	1	1	0	0	0	2	1	1	1	1	4	6
70638	Non-SO	0	0	0	1	0	1	1	0	1	0	4	0	0	0	1	1	5
70684	Non-SO	0	0	0	0	0	0	0	0	0	0	0	1	0	1	1	3	3
70686	Non-SO	0	0	0	0	0	0	1	1	1	1	4	0	1	1	1	3	7
70687	Non-SO	0	0	0	0	0	0	0	0	0	0	0	0	1	1	0	2	2
70703	Non-SO	0	0	0	0	0	0	0	1	0	0	1	1	1	1	1	4	5
70706	Non-SO	0	0	0	0	0	1	1	0	1	0	3	0	1	0	1	2	5
70708	Non-SO	0	0	0	0	0	0	1	1	1	1	4	1	1	1	1	4	8
70710	Non-SO	0	0	0	0	0	0	1	1	0	0	2	1	1	1	1	4	6
70732	Non-SO	0	1	0	0	0	1	0	1	0	0	3	1	1	0	1	3	6
70743	Non-SO	0	0	0	1	0	1	1	0	1	0	4	0	1	1	1	3	7
70745	Non-SO	0	0	0	0	0	1	0	0	1	0	2	1	1	1	1	4	6
70755	Non-SO	0	0	0	1	0	0	1	0	0	0	2	0	1	1	0	2	4
70761	Non-SO	0	0	0	0	0	1	1	0	1	0	3	0	1	0	1	2	5
70766	Non-SO	0	0	0	0	0	0	0	0	0	0	0	1	1	1	0	3	3
70774	Non-SO	0	0	0	0	0	0	0	0	0	0	0	0	0	1	0	1	1
70790	Non-SO	0	0	0	0	0	0	1	0	0	1	2	1	0	1	0	2	4
70798	Non-SO	0	0	0	1	0	0	1	0	0	0	2	0	1	1	1	3	5
70825	Non-SO	0	0	0	1	0	0	1	0	1	0	3	1	1	1	1	4	7
70849	Non-SO	0	0	0	1	0	0	1	0	0	0	2	0	1	1	1	3	5
70887	Non-SO	0	0	0	0	0	0	0	0	0	0	0	1	1	1	1	4	4
70890	SO	0	0	0	0	0	0	0	0	0	0	0	1	1	0	1	3	3
70897	Non-SO	0	0	0	0	0	0	1	0	0	0	1	0	1	1	1	3	4
70900	Non-SO	0	0	0	0	0	0	1	0	0	1	2	1	1	1	1	4	6
70911	Non-SO	0	0	0	0	0	1	0	1	0	1	3	1	0	0	1	2	5
70920	Non-SO	0	1	0	1	0	0	0	0	0	0	2	0	1	0	1	2	4
70925	Non-SO	0	0	0	0	0	0	0	1	0	0	1	1	1	1	1	4	5
70933	Non-SO	1	0	0	1	0	0	1	0	0	0	3	0	0	0	0	0	3
70935	Non-SO	0	0	0	0	0	1	1	0	0	1	3	1	1	0	1	3	6
70938	Non-SO	0	0	0	0	1	1	1	0	0	1	4	0	1	0	1	2	6
70945	Non-SO	0	0	0	0	0	1	1	0	0	0	2	0	0	0	1	1	3
70950	Non-SO	0	0	0	0	0	1	0	0	0	0	1	0	1	0	1	2	3
70959	Non-SO	0	0	0	1	0	1	0	0	0	0	2	1	0	0	0	1	3
70974	SO	0	0	0	0	0	0	1	0	0	1	2	1	1	0	0	2	4
70979	Non-SO	0	0	0	1	0	1	0	0	0	0	2	0	0	0	1	1	3
70981	Non-SO	0	1	0	1	0	1	1	1	0	0	5	0	1	0	0	1	6
71008	Non-SO	0	0	0	0	0	0	1	0	0	0	1	0	0	1	1	2	3
71011	Non-SO	0	0	0	1	0	1	1	0	0	0	3	0	1	1	1	3	6
71015	Non-SO	0	1	0	0	0	1	1	1	1	1	6	1	1	1	1	4	10
71037	Non-SO	0	0	0	0	0	0	0	0	0	1	1	1	1	0	1	3	4
71048	Non-SO	0	0	0	0	0	1	0	0	0	0	1	1	1	1	1	4	5
71054	Non-SO	0	0	0	1	0	1	0	0	0	1	3	1	1	1	1	4	7
71059	Non-SO	0	0	0	0	0	1	0	0	0	1	2	1	0	0	0	1	3
71061	Non-SO	0	0	0	0	0	1	1	0	0	0	2	0	1	0	1	2	4
71065	Non-SO	0	0	0	1	0	0	1	0	0	0	2	0	1	0	1	2	4
71068	Non-SO	1	0	0	0	0	1	1	0	0	0	3	0	1	1	1	3	6
71084	Non-SO	0	0	0	1	0	0	0	0	0	0	1	1	0	1	1	3	4
71093	Non-SO	0	1	0	1	0	1	0	1	0	0	4	1	1	0	1	3	7
71094	Non-SO	0	1	0	1	0	0	1	0	0	1	4	1	1	0	1	3	7
71101	Non-SO	0	0	0	0	0	0	0	0	0	0	0	1	1	1	1	4	4
71103	SO	0	0	0	0	0	1	0	0	0	0	1	0	1	0	1	2	3
71130	Non-SO	0	0	0	0	1	0	0	1	0	1	3	0	1	0	1	2	5
71161	Non-SO	0	0	0	1	0	1	1	0	0	1	4	0	1	1	1	3	7
71164	SO	0	0	0	1	0	1	1	0	0	1	4	0	1	1	1	3	7
71189	Non-SO	0	0	0	1	0	1	1	0	0	1	4	0	1	1	1	3	7
71200	Non-SO	0	0	0	0	0	1	1	0	1	0	3	1	0	0	0	1	4
71201	Non-SO	0	0	0	0	0	0	0	0	0	0	0	0	1	0	1	2	2
71216	Non-SO	0	0	0	0	0	0	0	0	1	0	1	0	1	0	1	2	3
71222	Non-SO	0	0	0	1	0	1	1	0	0	1	4	1	1	1	1	4	8
71232	SO	0	0	0	0	0	1	1	0	0	1	3	0	1	1	1	3	6
71234	Non-SO	0	0	0	1	1	0	0	0	0	0	2	1	1	1	1	4	6
71239	Non-SO	0	0	0	1	0	0	0	0	0	0	1	1	1	1	0	3	4
71242	Non-SO	0	0	0	0	0	0	0	0	0	0	0	1	1	0	1	3	3
71254	Non-SO	0	1	0	1	0	0	1	1	0	1	5	1	1	1	1	4	9
71263	Non-SO	0	0	0	1	0	0	0	0	1	0	2	1	0	1	1	3	5
71271	Non-SO	0	0	0	1	0	1	1	0	0	0	3	0	0	0	1	1	4
71286	Non-SO	0	0	0	0	0	0	1	0	1	1	3	0	1	1	1	3	6
71291	Non-SO	0	1	0	0	0	1	1	0	1	0	4	0	1	0	1	2	6
71302	Non-SO	0	0	0	0	1	1	1	0	0	1	4	0	1	0	0	1	5
71312	Non-SO	0	0	0	0	1	1	0	0	0	0	2	1	1	0	1	3	5
71314	SO	0	0	0	1	0	1	1	0	1	0	4	0	1	1	1	3	7
71316	Non-SO	0	1	0	1	0	1	1	1	0	1	6	0	1	1	1	3	9
71321	SO	0	1	0	0	0	0	1	1	1	0	4	0	1	1	0	2	6
71328	Non-SO	1	0	0	0	0	0	1	0	0	1	3	0	1	0	1	2	5
71341	Non-SO	0	0	0	1	0	1	1	0	0	1	4	0	1	1	1	3	7
71347	Non-SO	0	0	0	1	0	0	0	0	0	1	2	1	1	1	1	4	6
71348	Non-SO	0	0	0	1	1	1	0	1	0	0	4	0	0	0	1	1	5
71354	Non-SO	0	0	0	0	0	0	0	0	0	1	1	0	0	0	1	1	2
71374	Non-SO	0	0	0	1	0	0	0	0	0	0	1	0	1	1	1	3	4
71381	Non-SO	0	0	0	0	0	1	1	0	0	1	3	0	1	1	1	3	6
71399	Non-SO	0	0	0	0	1	0	1	0	0	0	2	0	1	0	0	1	3
71407	Non-SO	0	0	0	0	0	0	1	0	0	0	1	1	0	0	1	2	3
71420	Non-SO	0	0	0	0	0	1	1	0	1	0	3	0	1	1	1	3	6
71457	Non-SO	0	0	0	1	0	1	1	0	0	1	4	0	1	0	1	2	6
71460	Non-SO	0	0	0	0	0	1	0	0	1	0	2	0	1	1	1	3	5
71468	Non-SO	0	1	0	0	0	0	0	0	0	0	1	1	1	0	1	3	4
71476	Non-SO	0	0	0	1	0	1	0	1	0	0	3	0	1	1	1	3	6
71515	Non-SO	0	1	0	0	0	1	1	1	0	0	4	1	1	0	1	3	7
71527	Non-SO	0	0	0	1	0	0	1	0	0	1	3	1	1	0	1	3	6
71535	Non-SO	0	0	0	0	0	0	1	0	0	0	1	0	0	0	1	1	2
71544	Non-SO	0	0	0	0	0	0	1	1	0	1	3	0	0	0	1	1	4
71566	SO	0	0	0	0	0	0	0	0	0	0	0	1	0	0	0	1	1
71569	Non-SO	0	0	0	0	0	0	1	0	0	0	1	1	1	0	1	3	4
71577	Non-SO	0	0	0	0	0	0	0	0	0	0	0	1	1	0	1	3	3
71583	Non-SO	0	0	0	0	0	0	0	0	0	0	0	1	0	0	1	2	2
71584	Non-SO	0	0	0	0	1	0	0	0	0	0	1	1	1	1	1	4	5
71591	Non-SO	0	0	0	1	0	0	1	0	0	1	3	0	1	0	1	2	5
71599	Non-SO	0	0	0	0	0	0	0	0	0	0	0	1	1	1	0	3	3
71604	Non-SO	0	0	0	1	0	1	1	0	0	1	4	0	1	0	1	2	6
71619	Non-SO	0	0	0	0	0	0	0	1	1	0	2	0	1	1	1	3	5
71626	Non-SO	1	0	0	0	0	0	1	0	0	1	3	1	1	1	1	4	7
71628	SO	0	0	0	1	0	1	1	0	0	1	4	0	0	0	0	0	4
71639	Non-SO	0	0	0	0	0	0	0	0	0	0	0	1	1	1	1	4	4
71640	Non-SO	0	0	0	1	0	1	0	0	1	0	3	0	1	0	0	1	4
71651	Non-SO	0	0	0	1	0	1	0	0	0	1	3	0	0	1	1	2	5
71656	Non-SO	0	0	0	0	0	1	1	1	1	1	5	0	1	1	1	3	8
71657	Non-SO	0	0	0	0	0	1	1	0	1	1	4	0	1	0	1	2	6
71688	Non-SO	0	1	0	0	0	1	1	0	1	1	5	0	0	0	1	1	6
71698	Non-SO	0	0	0	0	0	0	1	0	0	1	2	1	1	0	1	3	5
71709	Non-SO	0	0	0	0	0	1	1	0	0	1	3	1	1	1	1	4	7
71712	Non-SO	0	0	0	0	0	1	1	0	0	1	3	0	1	1	1	3	6
71715	Non-SO	0	0	0	1	0	0	0	0	0	0	1	1	1	1	0	3	4
71719	Non-SO	0	0	0	0	0	0	0	0	0	0	0	1	1	1	0	3	3
71722	Non-SO	0	0	0	1	0	0	1	0	0	1	3	1	1	1	1	4	7
71724	Non-SO	0	1	0	0	0	1	1	0	1	1	5	0	1	0	1	2	7
71773	Non-SO	0	1	0	0	0	0	1	0	0	0	2	1	1	1	1	4	6
71787	SO	0	0	0	0	0	1	0	0	0	0	1	0	1	0	1	2	3
71789	Non-SO	0	1	0	0	0	1	0	0	0	1	3	0	1	0	1	2	5
71793	SO	0	0	0	1	0	0	1	0	0	1	3	0	1	1	1	3	6
71796	Non-SO	0	0	0	0	0	0	0	1	0	0	1	1	1	1	1	4	5
71802	Non-SO	0	0	0	1	0	0	0	1	0	0	2	1	1	0	1	3	5
71803	Non-SO	0	0	0	0	0	1	0	0	1	0	2	0	1	0	1	2	4
71811	Non-SO	0	1	0	1	0	0	1	0	0	0	3	1	0	0	1	2	5
71820	Non-SO	0	0	0	0	0	1	0	1	0	0	2	0	1	1	1	3	5
71824	Non-SO	0	0	0	0	0	1	1	0	0	1	3	0	0	0	1	1	4
71825	Non-SO	0	0	0	0	0	1	0	1	0	0	2	0	1	1	1	3	5
71828	Non-SO	0	0	0	1	0	1	1	1	0	0	4	0	0	0	1	1	5
71829	Non-SO	0	0	0	1	0	0	1	0	1	1	4	0	1	1	1	3	7
71839	Non-SO	0	0	0	0	0	0	1	0	1	0	2	0	1	1	1	3	5
71841	Non-SO	0	0	0	1	0	0	0	0	0	0	1	0	0	0	1	1	2
71849	SO	0	1	0	0	0	0	0	0	0	1	2	1	1	1	0	3	5
71884	Non-SO	0	0	0	1	0	0	0	1	0	0	2	0	1	0	1	2	4
71891	Non-SO	1	0	0	0	0	0	1	0	0	1	3	0	1	0	1	2	5
73558	Non-SO	0	1	0	1	0	1	1	0	0	0	4	0	1	1	1	3	7
73562	SO	1	0	0	0	0	0	1	0	0	0	2	1	1	1	0	3	5
73566	Non-SO	0	0	0	1	0	0	1	0	0	0	2	1	1	1	1	4	6
73581	Non-SO	0	1	1	0	0	1	1	0	0	1	5	0	1	1	1	3	8
73595	Non-SO	0	0	0	0	0	0	0	0	0	0	0	1	0	1	0	2	2
73596	Non-SO	0	1	1	0	0	1	1	0	1	1	6	0	1	1	1	3	9
73614	Non-SO	0	0	0	1	0	0	0	0	0	0	1	0	0	1	1	2	3
73618	Non-SO	0	1	0	0	0	0	1	1	0	0	3	0	1	1	0	2	5
73631	Non-SO	0	1	0	0	0	1	1	0	0	0	3	0	1	1	1	3	6
73642	Non-SO	0	0	0	0	0	0	0	1	0	0	1	1	1	1	1	4	5
73645	Non-SO	0	0	0	0	0	1	1	0	0	0	2	0	1	1	1	3	5
73654	SO	0	1	0	1	0	1	1	0	0	0	4	0	0	1	0	1	5
73656	Non-SO	0	0	0	0	0	1	1	0	1	1	4	1	0	1	0	2	6
73660	Non-SO	0	1	0	0	0	0	1	0	0	0	2	0	1	0	0	1	3
73671	Non-SO	0	0	0	0	0	1	0	0	0	0	1	0	1	0	1	2	3
73673	Non-SO	0	1	0	1	0	0	1	0	1	1	5	1	0	1	1	3	8
73674	Non-SO	0	0	0	1	0	0	0	0	0	0	1	1	1	1	1	4	5
73678	Non-SO	0	0	0	0	0	1	1	1	1	1	5	1	0	1	0	2	7
73688	Non-SO	0	0	0	1	0	0	1	0	1	1	4	1	1	0	0	2	6
73702	Non-SO	0	0	0	1	0	1	0	1	1	0	4	0	1	0	1	2	6
73706	Non-SO	0	1	0	0	0	0	1	1	1	0	4	0	1	1	0	2	6
73707	Non-SO	0	0	0	0	0	0	0	1	0	0	1	1	1	1	1	4	5
73720	Non-SO	0	0	0	0	0	0	1	0	1	0	2	0	1	1	0	2	4
73729	SO	0	0	0	0	1	1	0	1	0	1	4	1	0	1	1	3	7
73730	Non-SO	0	0	0	0	1	1	1	1	0	1	5	0	1	0	1	2	7
73736	Non-SO	0	0	0	0	0	1	1	0	0	1	3	1	1	1	0	3	6
73739	Non-SO	0	0	0	1	0	0	1	0	0	1	3	1	1	1	1	4	7
73740	Non-SO	0	0	0	0	0	0	1	0	0	0	1	0	1	1	0	2	3
73741	Non-SO	0	0	0	0	0	1	1	0	1	0	3	0	1	1	0	2	5
73756	Non-SO	0	1	0	1	0	1	1	0	0	0	4	1	0	0	1	2	6
73765	Non-SO	0	0	0	1	0	1	0	0	0	0	2	0	1	0	1	2	4
73770	Non-SO	0	0	0	0	0	1	1	1	1	1	5	0	1	0	1	2	7
73781	Non-SO	0	0	0	1	0	0	1	1	0	0	3	0	1	1	1	3	6
73785	Non-SO	0	1	1	0	0	1	1	0	1	1	6	0	1	1	1	3	9
73790	Non-SO	0	0	0	0	0	0	0	0	0	0	0	1	1	1	0	3	3
73795	SO	0	0	0	1	0	0	1	0	0	0	2	0	0	0	0	0	2
73801	Non-SO	0	1	0	0	0	1	1	1	0	0	4	1	1	1	1	4	8
73804	Non-SO	0	1	0	0	1	1	1	0	0	1	5	0	1	1	1	3	8
73807	Non-SO	0	0	0	0	0	1	1	0	0	0	2	0	0	0	0	0	2
73808	Non-SO	0	0	0	0	0	1	1	0	1	1	4	1	1	1	1	4	8
73809	Non-SO	0	0	0	0	0	0	0	0	0	0	0	1	0	0	1	2	2
73810	Non-SO	0	0	0	0	0	0	1	0	0	0	1	0	1	0	1	2	3
73820	Non-SO	0	0	0	0	0	1	1	0	1	0	3	1	0	1	1	3	6
73821	Non-SO	0	0	0	0	0	1	0	0	0	0	1	0	1	0	1	2	3
73831	Non-SO	0	0	0	0	0	1	0	1	0	1	3	0	1	0	1	2	5
73842	Non-SO	0	0	0	1	0	0	1	0	0	0	2	0	1	1	1	3	5
73860	Non-SO	0	0	0	1	0	1	1	0	0	0	3	0	0	0	1	1	4
73865	Non-SO	0	0	0	1	0	1	0	0	0	0	2	1	0	0	1	2	4
73866	SO	0	1	0	0	0	1	1	1	1	1	6	0	0	0	1	1	7
73878	Non-SO	0	0	0	0	0	0	1	0	0	0	1	0	1	0	0	1	2
73879	Non-SO	0	1	0	0	0	1	0	1	0	0	3	1	1	1	1	4	7
73880	Non-SO	1	0	0	1	0	0	0	0	0	0	2	1	0	0	1	2	4
73888	Non-SO	0	0	0	0	0	1	0	1	0	0	2	0	1	0	1	2	4
73901	Non-SO	0	0	0	0	0	0	1	1	0	1	3	1	1	1	1	4	7
73914	Non-SO	0	0	0	0	1	0	0	1	0	0	2	1	1	1	1	4	6
73938	Non-SO	0	0	0	0	0	1	1	1	1	0	4	0	1	1	0	2	6
73949	Non-SO	0	1	0	0	1	1	1	0	0	1	5	1	0	1	1	3	8
73954	Non-SO	0	0	0	0	0	0	1	0	0	0	1	1	0	0	0	1	2
73962	Non-SO	0	0	0	0	0	1	0	0	0	0	1	1	1	1	1	4	5
73964	Non-SO	0	0	0	0	0	0	0	0	0	0	0	1	1	1	1	4	4
73990	Non-SO	0	0	0	0	1	0	0	0	0	0	1	1	1	0	1	3	4
73993	Non-SO	0	0	0	0	0	0	1	0	0	0	1	1	0	1	1	3	4
74001	Non-SO	0	0	0	0	0	1	1	0	0	0	2	1	1	1	0	3	5
74008	Non-SO	0	0	0	1	0	1	1	1	0	0	4	0	1	0	0	1	5
74011	Non-SO	0	0	0	0	0	0	1	1	1	1	4	1	1	1	0	3	7
74013	Non-SO	0	0	0	1	0	0	0	0	1	0	2	0	1	1	1	3	5
74016	Non-SO	0	1	0	0	0	0	1	1	1	0	4	0	1	1	1	3	7
74025	Non-SO	0	0	0	0	0	1	0	0	0	0	1	0	1	0	1	2	3
74032	Non-SO	0	0	0	0	0	0	0	0	0	0	0	1	1	0	1	3	3
74038	Non-SO	0	0	0	0	1	1	1	1	1	1	6	0	1	1	1	3	9
74055	Non-SO	0	0	0	0	0	0	1	0	0	0	1	0	1	1	1	3	4
74059	Non-SO	0	0	0	0	0	0	0	0	0	0	0	0	1	1	0	2	2
74066	Non-SO	0	0	0	0	0	1	1	0	0	0	2	0	1	1	1	3	5
74075	Non-SO	0	0	0	0	0	0	0	0	0	0	0	1	1	1	1	4	4
74087	SO	0	0	0	0	0	0	1	0	0	1	2	1	1	1	1	4	6
74109	Non-SO	0	0	0	0	0	1	0	0	0	1	2	1	1	0	0	2	4
74126	Non-SO	0	1	0	0	0	1	1	0	0	1	4	1	1	0	1	3	7
74134	Non-SO	0	0	0	0	0	1	1	0	0	0	2	0	1	0	1	2	4
74144	Non-SO	0	0	0	1	0	1	1	0	1	0	4	0	1	0	0	1	5
74149	Non-SO	0	0	0	1	0	0	0	0	0	1	2	0	0	1	1	2	4
74153	SO	0	0	0	0	1	1	1	0	0	0	3	0	1	1	1	3	6
74170	Non-SO	0	0	0	0	0	0	0	0	0	1	1	1	1	1	0	3	4
74178	Non-SO	0	0	0	1	0	0	1	0	0	0	2	1	1	1	1	4	6
74184	Non-SO	0	0	0	0	0	0	0	1	0	0	1	1	1	1	1	4	5
74190	Non-SO	0	0	0	1	0	1	1	1	1	1	6	0	1	1	0	2	8
74203	Non-SO	0	0	0	0	0	0	0	0	0	1	1	1	1	1	1	4	5
74214	Non-SO	0	0	0	0	0	0	1	0	1	1	3	1	1	0	1	3	6
74222	Non-SO	0	0	0	0	0	1	0	0	0	0	1	0	0	0	1	1	2
74260	Non-SO	0	0	0	0	0	0	0	0	0	0	0	1	1	0	0	2	2
74264	SO	0	0	0	0	0	1	1	1	0	0	3	1	1	1	1	4	7
74270	Non-SO	0	0	0	0	0	1	1	0	1	0	3	0	1	1	1	3	6
74283	Non-SO	0	0	0	1	0	0	1	0	0	0	2	0	1	0	1	2	4
74284	Non-SO	0	0	0	1	1	1	0	0	0	0	3	0	0	0	0	0	3
74290	Non-SO	0	0	0	0	0	1	0	0	0	0	1	0	0	0	0	0	1
74300	Non-SO	0	0	0	1	0	0	1	0	1	1	4	0	0	0	1	1	5
74301	Non-SO	0	0	0	0	0	1	1	0	0	0	2	0	1	1	1	3	5
74329	Non-SO	0	0	0	0	0	1	1	0	1	0	3	1	1	1	0	3	6
74345	SO	0	0	0	0	0	0	1	0	1	1	3	1	1	1	0	3	6
74348	Non-SO	0	1	0	1	0	0	1	1	0	1	5	1	1	1	1	4	9
74349	Non-SO	1	0	0	0	0	1	0	0	0	1	3	1	1	1	1	4	7
74350	Non-SO	0	0	0	1	0	1	0	0	0	1	3	0	1	0	1	2	5
74368	Non-SO	0	0	0	1	0	0	0	0	0	0	1	1	1	1	1	4	5
74388	Non-SO	0	0	0	0	0	1	1	0	0	1	3	0	1	1	1	3	6
74394	Non-SO	0	0	0	1	0	1	1	0	1	0	4	0	1	1	0	2	6
74402	Non-SO	0	0	0	0	1	1	1	1	0	1	5	0	1	1	1	3	8
74417	Non-SO	0	0	0	0	0	0	0	0	0	0	0	1	1	1	0	3	3
74436	Non-SO	0	0	0	0	0	0	1	0	0	0	1	0	1	1	1	3	4
74445	Non-SO	0	0	0	0	0	0	1	1	0	1	3	1	1	0	1	3	6
74454	Non-SO	0	0	0	1	0	0	0	1	1	0	3	0	1	0	1	2	5
74462	Non-SO	0	0	0	0	0	1	0	0	0	1	2	1	1	1	1	4	6
74463	Non-SO	0	0	0	1	0	0	0	0	1	0	2	0	1	0	1	2	4
74479	Non-SO	0	0	0	1	1	0	1	1	0	0	4	0	1	0	0	1	5
74499	Non-SO	0	0	0	0	0	1	1	0	0	0	2	0	0	0	1	1	3
74509	Non-SO	0	0	0	1	0	0	1	0	0	0	2	1	1	0	0	2	4
74511	Non-SO	0	0	0	0	0	1	1	0	0	0	2	0	0	0	1	1	3
74524	Non-SO	0	0	0	1	1	1	1	0	0	0	4	0	1	0	1	2	6
74529	Non-SO	0	1	0	1	0	1	1	0	0	1	5	0	1	1	1	3	8
74530	Non-SO	0	0	0	0	0	1	1	0	0	0	2	0	1	1	1	3	5
74542	Non-SO	0	0	0	1	0	0	0	0	1	0	2	1	1	1	1	4	6
74549	Non-SO	0	0	0	0	0	0	1	0	0	1	2	0	1	1	1	3	5
74567	Non-SO	0	1	0	1	0	1	1	0	0	0	4	0	0	0	0	0	4
74571	Non-SO	0	0	0	0	0	0	1	0	1	1	3	0	0	1	1	2	5
74579	Non-SO	0	0	0	0	0	0	0	0	0	1	1	0	1	1	1	3	4
74594	Non-SO	0	0	0	0	0	0	0	0	0	0	0	1	1	1	0	3	3
74596	Non-SO	0	0	0	0	0	1	1	0	0	0	2	0	0	0	1	1	3
74609	Non-SO	0	0	0	0	0	0	1	0	0	0	1	0	1	0	1	2	3
74612	Non-SO	0	0	0	0	0	1	0	0	0	1	2	0	1	1	1	3	5
74623	Non-SO	0	0	0	0	0	1	1	0	0	1	3	0	1	1	1	3	6
74632	Non-SO	0	0	0	0	0	1	1	0	0	1	3	0	1	1	0	2	5
74639	Non-SO	0	0	0	0	0	1	1	0	0	0	2	0	1	1	0	2	4
74642	Non-SO	0	0	0	0	0	1	0	0	0	0	1	1	0	1	1	3	4
74646	Non-SO	0	0	0	0	0	0	0	0	0	1	1	1	1	1	1	4	5
74650	SO	0	0	0	0	0	1	1	0	0	0	2	0	1	0	1	2	4
74663	Non-SO	0	1	0	0	0	0	1	0	0	1	3	1	1	0	1	3	6
74695	Non-SO	0	0	0	0	0	0	0	0	0	0	0	0	0	0	1	1	1
74704	SO	0	0	0	0	0	1	0	0	1	0	2	0	1	1	0	2	4
74707	SO	0	0	0	0	0	0	0	0	0	0	0	1	1	1	0	3	3
74711	Non-SO	0	0	0	0	0	1	1	0	0	0	2	0	0	1	1	2	4
74717	Non-SO	0	0	0	0	0	0	1	0	1	1	3	1	1	1	0	3	6
74718	Non-SO	0	0	0	0	0	0	1	0	0	1	2	1	1	1	1	4	6
74721	Non-SO	0	0	0	0	1	0	0	0	0	0	1	0	1	1	1	3	4
74733	Non-SO	0	1	0	1	0	1	1	0	0	1	5	1	1	1	1	4	9
74751	SO	0	0	0	0	0	1	0	0	0	0	1	1	0	0	0	1	2
74756	Non-SO	0	0	0	0	0	0	1	0	0	1	2	1	1	1	1	4	6
74760	Non-SO	0	1	0	0	0	1	1	0	0	0	3	1	1	1	1	4	7
74765	Non-SO	0	0	0	1	0	0	0	1	1	1	4	1	1	1	1	4	8
74781	Non-SO	0	0	0	0	0	0	1	0	1	0	2	1	1	1	0	3	5
74782	Non-SO	0	0	1	1	0	0	1	0	0	0	3	1	0	0	1	2	5
74787	SO	0	0	0	0	0	1	1	0	0	0	2	1	1	1	1	4	6
74797	Non-SO	0	0	0	0	0	0	0	0	1	1	2	1	1	1	1	4	6
74804	Non-SO	0	1	1	0	0	1	1	0	0	1	5	1	1	1	1	4	9
74817	Non-SO	0	0	0	1	0	1	1	0	0	1	4	0	1	1	0	2	6
74822	Non-SO	0	1	0	0	0	1	0	0	1	0	3	0	1	1	1	3	6
74837	Non-SO	0	0	0	0	0	1	0	0	0	1	2	1	1	1	0	3	5
74839	Non-SO	0	0	0	0	0	1	1	0	0	1	3	0	1	1	1	3	6
74859	Non-SO	0	0	0	0	0	0	1	0	0	0	1	0	1	0	1	2	3
74862	SO	0	0	0	0	0	1	0	0	0	0	1	1	1	0	1	3	4
74865	Non-SO	0	0	0	1	0	1	1	0	0	0	3	1	1	1	1	4	7
74867	Non-SO	0	0	0	0	0	1	0	0	1	0	2	0	1	0	0	1	3
74872	Non-SO	0	1	0	1	0	1	1	0	0	0	4	1	1	1	1	4	8
74885	Non-SO	0	0	0	1	0	0	1	0	0	0	2	1	1	1	0	3	5
74889	Non-SO	0	0	0	1	0	1	1	1	0	0	4	0	0	0	1	1	5
74897	Non-SO	0	0	0	0	0	0	1	0	0	0	1	0	1	0	1	2	3
74901	SO	0	0	0	0	0	0	0	0	0	1	1	0	1	0	0	1	2
74904	Non-SO	0	0	0	0	0	1	1	1	0	1	4	0	1	0	1	2	6
74907	Non-SO	0	0	0	0	0	1	1	1	1	0	4	0	1	0	0	1	5
74928	Non-SO	0	0	0	0	0	0	1	0	0	0	1	1	0	1	0	2	3
74931	Non-SO	0	0	0	0	0	0	0	0	0	1	1	1	1	1	1	4	5
74936	Non-SO	0	0	0	1	0	1	1	0	0	0	3	0	0	1	1	2	5
74941	Non-SO	0	0	0	0	0	0	0	0	0	0	0	1	0	0	0	1	1
74954	Non-SO	0	0	0	1	0	1	1	1	1	1	6	0	1	1	0	2	8
74971	SO	0	0	0	0	0	0	1	0	0	1	2	1	1	1	1	4	6
74990	Non-SO	0	0	0	1	0	1	1	0	0	0	3	0	1	1	1	3	6
74996	Non-SO	0	0	0	0	0	1	1	0	1	1	4	0	0	0	1	1	5
75000	SO	0	0	0	1	0	0	1	1	0	0	3	0	0	1	0	1	4
75004	Non-SO	0	0	0	1	0	0	0	0	0	0	1	0	0	1	1	2	3
75017	Non-SO	0	0	0	0	0	0	0	1	0	1	2	0	1	0	1	2	4
75018	Non-SO	0	0	0	0	1	0	0	0	1	0	2	1	1	1	0	3	5
75030	Non-SO	0	0	0	0	0	0	1	0	0	1	2	1	1	1	1	4	6
75049	Non-SO	0	0	0	0	0	1	0	0	0	0	1	0	1	1	0	2	3
75056	Non-SO	0	1	0	1	0	0	0	0	0	0	2	0	1	1	1	3	5
75057	Non-SO	0	0	1	0	0	0	1	1	0	0	3	0	0	1	1	2	5
75093	Non-SO	0	0	0	0	0	0	0	0	0	0	0	0	0	0	0	0	0
75099	Non-SO	0	0	0	1	0	0	1	0	1	1	4	1	1	0	1	3	7
75103	Non-SO	0	0	0	0	0	1	1	0	0	0	2	0	1	0	1	2	4
75105	Non-SO	0	0	0	0	1	0	1	1	0	1	4	1	1	1	0	3	7
75114	Non-SO	0	1	0	0	1	1	1	0	1	0	5	0	1	0	1	2	7
75124	SO	0	1	0	0	0	1	1	0	0	0	3	1	1	0	1	3	6
75127	Non-SO	0	0	0	0	0	0	0	0	0	0	0	1	1	1	0	3	3
75128	Non-SO	0	0	0	1	0	0	0	1	0	0	2	1	1	0	1	3	5
75136	Non-SO	0	0	0	1	0	1	1	1	1	0	5	1	1	1	1	4	9
75146	Non-SO	0	1	0	0	1	1	1	1	0	0	5	0	1	1	0	2	7
75157	Non-SO	0	0	0	0	0	0	1	0	0	1	2	1	1	1	1	4	6
75161	Non-SO	0	0	0	1	0	0	0	0	0	0	1	1	1	1	1	4	5
75162	Non-SO	0	1	0	0	0	0	1	0	1	1	4	1	0	1	1	3	7
75181	Non-SO	0	0	0	0	0	1	1	1	0	1	4	0	1	1	1	3	7
75189	Non-SO	0	1	0	0	0	0	1	0	1	1	4	0	1	0	1	2	6
75193	Non-SO	0	0	0	0	0	1	1	0	0	1	3	1	1	1	1	4	7
75212	Non-SO	0	0	0	0	0	1	1	0	0	0	2	0	1	0	1	2	4
75217	Non-SO	0	0	0	0	0	0	1	0	0	0	1	0	0	0	0	0	1
75237	Non-SO	1	0	0	1	0	1	1	0	0	0	4	1	0	1	0	2	6
75301	Non-SO	0	0	0	0	0	0	0	0	0	0	0	0	0	0	1	1	1
75305	Non-SO	0	0	0	0	0	0	0	0	0	0	0	0	1	1	1	3	3
75306	Non-SO	0	1	0	0	0	0	0	1	0	0	2	0	1	1	1	3	5
75326	Non-SO	0	0	0	0	1	0	1	1	0	1	4	1	1	1	1	4	8
75330	Non-SO	0	1	0	0	1	0	1	0	0	1	4	1	0	1	0	2	6
75345	Non-SO	0	0	0	0	0	0	0	0	0	0	0	1	1	1	1	4	4
75366	Non-SO	0	0	0	0	0	1	0	0	0	0	1	0	1	0	1	2	3
75375	SO	0	0	0	1	0	1	1	0	0	0	3	0	0	0	1	1	4
75377	Non-SO	0	1	0	1	0	1	1	0	0	1	5	0	1	0	0	1	6
75379	Non-SO	0	1	0	0	0	0	1	0	1	0	3	1	1	0	1	3	6
75382	Non-SO	0	0	0	0	0	1	1	0	0	1	3	0	1	1	0	2	5
75409	Non-SO	0	0	0	0	0	1	1	0	0	0	2	0	1	1	1	3	5
75414	Non-SO	0	0	0	0	0	1	1	0	1	1	4	1	1	1	1	4	8
75444	Non-SO	0	0	0	0	0	0	1	0	0	1	2	1	0	1	1	3	5
75451	Non-SO	0	0	0	0	0	0	1	0	0	0	1	1	1	1	1	4	5
75468	Non-SO	0	0	0	1	0	0	0	0	0	1	2	1	0	0	1	2	4
75483	Non-SO	0	0	0	0	0	1	0	0	0	0	1	1	1	0	0	2	3
75491	Non-SO	0	0	0	0	0	1	0	0	0	0	1	1	1	1	1	4	5
75521	SO	0	0	0	1	0	1	1	1	0	1	5	0	0	0	1	1	6
75523	Non-SO	0	0	0	0	0	0	0	0	0	0	0	1	1	1	1	4	4
75524	Non-SO	0	0	0	0	0	0	1	1	1	1	4	1	1	1	1	4	8
75529	Non-SO	0	0	0	0	0	1	1	0	0	0	2	0	1	0	1	2	4
75557	Non-SO	0	0	0	1	0	1	1	1	0	1	5	0	1	0	0	1	6
75563	Non-SO	1	0	0	0	0	0	1	0	0	0	2	1	0	0	1	2	4
75571	Non-SO	0	0	0	0	0	0	0	1	1	1	3	1	1	1	1	4	7
75576	Non-SO	0	1	0	0	0	0	1	1	1	0	4	1	0	1	0	2	6
75584	Non-SO	0	0	0	0	1	0	1	0	0	0	2	0	1	1	1	3	5
75590	Non-SO	0	0	0	0	0	0	1	0	1	1	3	0	1	0	1	2	5
75610	Non-SO	0	0	0	1	0	0	0	1	0	0	2	1	0	0	0	1	3
75613	Non-SO	0	1	0	0	1	0	1	0	1	1	5	0	1	1	1	3	8
75620	Non-SO	0	0	0	1	0	0	0	0	1	0	2	1	1	1	0	3	5
75621	Non-SO	0	0	0	0	0	1	1	1	0	0	3	0	1	1	1	3	6
75630	Non-SO	0	0	0	0	0	1	1	1	0	1	4	1	1	1	0	3	7
75654	Non-SO	0	0	0	0	0	0	0	0	0	0	0	1	1	0	1	3	3
75660	Non-SO	0	0	0	1	0	0	0	0	1	0	2	0	1	1	0	2	4
75663	Non-SO	0	1	0	0	0	0	0	0	0	1	2	1	1	1	1	4	6
75667	Non-SO	0	0	0	0	1	0	0	1	0	0	2	0	1	0	1	2	4
75689	Non-SO	0	0	0	0	1	0	0	0	0	0	1	0	1	0	1	2	3
75702	Non-SO	0	0	0	0	0	1	0	0	0	0	1	0	1	0	0	1	2
75705	Non-SO	0	0	0	0	1	1	1	0	0	0	3	0	1	0	1	2	5
75714	Non-SO	0	1	0	0	0	0	1	1	0	0	3	0	0	0	0	0	3
75730	Non-SO	0	0	0	0	0	0	0	0	0	0	0	1	1	1	0	3	3
75738	Non-SO	0	0	0	0	0	1	0	0	0	0	1	0	1	0	1	2	3
75751	Non-SO	0	0	0	1	0	1	0	0	0	0	2	0	1	1	0	2	4
75754	Non-SO	0	0	0	1	0	1	1	1	0	0	4	0	1	1	0	2	6
75758	Non-SO	0	0	0	0	0	0	1	0	0	1	2	0	1	1	1	3	5
75784	Non-SO	0	0	0	0	0	0	0	0	0	0	0	1	0	1	1	3	3
75786	Non-SO	0	0	0	0	0	0	1	1	0	0	2	0	0	0	1	1	3
75788	Non-SO	0	0	0	0	0	1	1	0	0	1	3	1	0	1	1	3	6
75789	Non-SO	0	0	0	0	0	0	1	1	0	1	3	1	0	1	1	3	6
75797	Non-SO	0	0	0	1	0	1	0	0	0	0	2	1	1	1	1	4	6
75805	Non-SO	0	0	0	1	0	1	1	0	0	0	3	1	0	0	1	2	5
75824	SO	0	0	0	0	0	1	1	0	0	0	2	0	1	1	1	3	5
75837	Non-SO	0	0	0	1	0	1	1	0	0	0	3	0	1	1	1	3	6
75840	Non-SO	0	1	0	0	0	0	0	0	0	1	2	0	1	1	0	2	4
75845	Non-SO	0	0	0	1	0	1	1	0	1	0	4	0	0	0	1	1	5
75848	Non-SO	1	0	0	1	0	1	1	0	0	1	5	1	0	1	0	2	7
75861	Non-SO	0	0	0	0	0	0	0	0	1	0	1	1	1	1	1	4	5
75874	Non-SO	0	0	0	0	0	0	0	0	0	0	0	0	0	1	1	2	2
75882	Non-SO	0	0	0	1	0	1	0	0	1	0	3	0	1	1	0	2	5
75887	Non-SO	0	0	0	0	0	1	1	0	0	1	3	1	1	0	1	3	6
75894	SO	0	0	0	0	0	0	0	1	0	0	1	0	0	0	1	1	2
75933	Non-SO	0	1	0	0	1	0	1	1	0	1	5	1	0	0	1	2	7
75934	Non-SO	0	0	0	1	0	0	0	0	0	0	1	0	0	0	1	1	2
75954	Non-SO	0	0	0	0	0	1	0	0	1	1	3	1	1	0	0	2	5
75986	Non-SO	0	0	0	0	0	0	1	0	0	1	2	1	1	1	1	4	6
75993	Non-SO	0	0	0	0	0	0	1	1	0	1	3	0	0	1	1	2	5
76004	SO	0	0	0	1	0	1	0	1	0	0	3	0	1	1	1	3	6
76012	Non-SO	0	0	0	1	0	1	0	1	1	0	4	0	1	0	1	2	6
76025	Non-SO	0	0	1	1	0	1	1	0	0	0	4	0	0	1	1	2	6
76028	Non-SO	0	0	0	0	0	0	1	1	1	1	4	1	1	1	1	4	8
76041	Non-SO	0	0	0	1	0	1	0	1	1	0	4	0	0	0	1	1	5
76046	Non-SO	0	0	0	1	0	1	1	0	0	0	3	0	1	0	1	2	5
76048	Non-SO	0	0	0	1	0	1	1	0	0	0	3	0	0	0	1	1	4
76051	Non-SO	0	0	0	0	0	0	1	0	0	0	1	0	1	1	1	3	4
76076	Non-SO	0	0	0	0	0	0	0	0	0	0	0	1	1	1	1	4	4
76077	Non-SO	0	0	0	0	0	0	0	0	0	0	0	0	0	1	1	2	2
76078	Non-SO	1	1	0	1	0	0	1	0	0	0	4	1	0	0	0	1	5
76084	Non-SO	0	0	0	1	0	0	1	1	0	0	3	0	1	1	0	2	5
76103	Non-SO	0	0	0	0	0	0	0	1	0	1	2	1	0	1	1	3	5
76104	Non-SO	0	0	0	0	0	0	1	0	0	0	1	1	1	0	1	3	4
76107	Non-SO	0	0	0	0	0	0	0	0	1	0	1	1	1	1	1	4	5
76108	SO	0	0	0	0	0	1	1	0	1	1	4	0	1	0	1	2	6
76137	Non-SO	0	0	0	0	0	1	1	1	0	1	4	1	1	1	1	4	8
76151	Non-SO	0	0	0	1	0	0	0	1	0	0	2	1	1	1	1	4	6
76168	Non-SO	0	0	0	0	0	0	0	1	0	1	2	1	1	0	1	3	5
76170	Non-SO	0	1	0	1	0	0	1	0	0	1	4	1	0	0	0	1	5
76178	Non-SO	0	1	0	0	0	1	1	0	1	1	5	0	1	0	1	2	7
76179	Non-SO	0	0	1	0	0	0	1	1	0	1	4	0	0	1	1	2	6
76181	Non-SO	0	0	0	1	0	0	0	0	0	0	1	1	0	1	0	2	3
76187	Non-SO	0	0	0	0	0	1	0	1	1	1	4	0	1	1	1	3	7
76190	Non-SO	0	0	0	0	0	1	1	1	0	1	4	0	1	0	0	1	5
76204	Non-SO	1	0	0	0	0	0	1	1	0	0	3	0	1	0	1	2	5
76208	Non-SO	0	0	0	0	0	0	1	0	0	0	1	1	1	0	0	2	3
76209	Non-SO	0	1	0	0	0	1	1	0	0	1	4	1	1	1	0	3	7
76217	Non-SO	0	1	0	1	0	0	1	0	0	0	3	0	1	1	1	3	6
76220	Non-SO	0	0	0	1	0	0	1	1	0	1	4	0	0	0	1	1	5
76233	Non-SO	0	1	0	0	0	0	1	0	0	1	3	0	1	1	1	3	6
76243	Non-SO	0	0	0	1	0	1	1	1	0	0	4	0	1	0	1	2	6
76248	Non-SO	0	0	0	0	1	0	1	0	0	1	3	0	0	1	1	2	5
76256	Non-SO	0	0	0	1	0	0	0	0	0	0	1	0	1	1	0	2	3
76281	Non-SO	0	0	0	0	0	0	1	0	0	0	1	0	0	0	1	1	2
76286	SO	0	1	0	0	0	0	0	0	0	0	1	0	1	1	1	3	4
76298	SO	0	1	0	1	0	1	1	1	1	1	7	1	1	0	0	2	9
76302	Non-SO	0	0	0	0	0	0	0	0	0	0	0	1	0	1	0	2	2
76310	Non-SO	0	1	0	1	0	1	0	1	0	0	4	1	1	1	1	4	8
76354	SO	0	0	0	1	0	1	1	0	0	0	3	0	0	0	1	1	4
76365	Non-SO	0	1	0	0	0	0	1	0	0	0	2	1	1	1	1	4	6
76376	Non-SO	0	0	0	1	0	0	0	0	0	0	1	1	0	1	1	3	4
76380	Non-SO	0	0	0	0	0	0	0	0	0	0	0	1	1	0	1	3	3
76385	Non-SO	0	0	0	0	0	0	0	0	0	0	0	1	1	1	1	4	4
76403	Non-SO	0	0	0	0	0	0	1	1	0	0	2	1	1	0	0	2	4
76405	Non-SO	0	0	0	0	0	0	1	0	1	1	3	1	0	0	1	2	5
76408	Non-SO	0	0	0	0	0	0	1	0	0	0	1	0	1	1	0	2	3
76434	Non-SO	0	0	0	0	0	0	1	0	0	0	1	1	1	1	1	4	5
76440	Non-SO	0	0	0	1	0	1	1	1	0	0	4	0	1	1	0	2	6
76461	Non-SO	0	0	0	1	0	0	0	0	0	1	2	1	1	1	0	3	5
76472	Non-SO	0	0	0	0	0	0	1	0	0	0	1	0	1	0	1	2	3
76508	Non-SO	0	1	0	1	1	0	0	0	0	0	3	1	1	1	0	3	6
76510	Non-SO	0	0	0	0	0	1	0	0	0	0	1	1	1	0	1	3	4
76511	Non-SO	0	0	0	1	0	0	0	0	0	0	1	1	1	1	1	4	5
76518	Non-SO	0	0	0	0	0	0	1	0	1	1	3	0	0	1	1	2	5
76534	Non-SO	0	0	0	0	0	0	0	0	0	0	0	1	1	1	1	4	4
76551	Non-SO	0	1	0	0	0	1	1	0	1	0	4	0	1	0	1	2	6
76556	Non-SO	0	0	0	0	0	1	1	0	1	0	3	0	0	0	1	1	4
76557	Non-SO	0	0	0	0	0	1	1	0	0	0	2	0	1	0	1	2	4
76560	Non-SO	0	0	0	0	0	1	0	1	1	0	3	0	1	1	1	3	6
76571	Non-SO	0	0	0	0	0	0	1	0	0	1	2	1	1	1	0	3	5
76584	Non-SO	0	1	0	0	0	1	1	0	1	1	5	1	1	1	0	3	8
76586	Non-SO	0	0	0	0	0	1	0	0	1	1	3	1	1	0	1	3	6
76596	Non-SO	0	0	0	1	0	1	0	0	1	0	3	1	1	1	1	4	7
76606	SO	0	0	0	1	0	0	1	0	1	1	4	1	0	0	1	2	6
76624	Non-SO	0	0	0	1	0	1	1	0	0	0	3	0	1	1	1	3	6
76626	Non-SO	1	1	0	1	0	1	0	0	0	1	5	1	0	1	0	2	7
76632	Non-SO	0	0	0	0	0	0	0	1	0	0	1	1	1	0	1	3	4
76633	Non-SO	0	0	1	0	0	1	1	0	1	1	5	0	1	1	1	3	8
76635	Non-SO	0	1	0	0	0	0	1	0	1	1	4	0	1	1	1	3	7
76645	Non-SO	0	0	0	1	0	0	1	1	0	1	4	0	1	0	0	1	5
76649	Non-SO	0	0	0	0	0	0	1	0	0	0	1	1	1	1	1	4	5
76654	Non-SO	0	0	0	1	0	1	1	1	0	0	4	0	1	1	1	3	7
76668	Non-SO	0	0	0	1	0	0	0	0	0	1	2	1	1	1	1	4	6
76670	Non-SO	0	0	0	0	0	0	0	0	0	1	1	1	1	1	1	4	5
76672	Non-SO	0	0	0	0	0	1	0	0	0	0	1	0	1	1	1	3	4
76684	Non-SO	0	0	0	0	0	1	1	1	0	0	3	0	1	0	0	1	4
76692	Non-SO	0	0	0	0	0	0	1	0	0	0	1	1	1	0	0	2	3
76704	SO	0	0	0	1	0	0	0	0	0	0	1	1	1	1	1	4	5
76723	Non-SO	0	0	0	0	0	0	1	0	0	1	2	1	0	1	1	3	5
76735	Non-SO	0	0	0	1	0	1	0	0	0	1	3	1	1	0	1	3	6
76746	Non-SO	0	0	0	1	0	1	1	0	0	1	4	0	1	1	0	2	6
76793	Non-SO	0	1	0	0	0	1	1	0	0	1	4	0	1	1	1	3	7
76805	Non-SO	0	0	0	0	0	0	1	0	0	0	1	1	1	1	0	3	4
76817	Non-SO	0	1	0	0	0	1	0	0	0	0	2	1	1	1	1	4	6
76824	Non-SO	0	0	0	1	0	1	0	1	0	1	4	1	1	0	1	3	7
76867	Non-SO	0	0	0	0	0	0	0	1	0	0	1	1	1	1	1	4	5
76877	Non-SO	0	0	0	1	0	1	0	1	0	0	3	0	0	0	1	1	4
76884	Non-SO	0	0	0	1	0	0	1	0	1	1	4	1	1	1	1	4	8
76885	Non-SO	0	0	0	1	0	0	1	0	0	0	2	0	1	1	0	2	4
76886	Non-SO	0	0	0	0	0	1	0	0	1	1	3	1	1	1	1	4	7
76901	Non-SO	0	0	0	0	0	0	0	0	0	0	0	0	1	1	1	3	3
76902	Non-SO	1	0	0	1	0	1	1	0	1	1	6	1	1	0	0	2	8
76911	Non-SO	0	0	0	0	0	1	1	1	1	1	5	1	1	1	1	4	9
76925	Non-SO	0	0	0	1	0	0	1	0	0	0	2	1	1	0	1	3	5
76954	Non-SO	0	0	0	1	0	0	0	0	1	0	2	1	1	1	1	4	6
76958	Non-SO	0	0	0	1	0	1	1	0	0	0	3	0	1	0	0	1	4
76960	Non-SO	0	1	0	0	0	0	0	0	0	0	1	0	1	1	1	3	4
76966	Non-SO	0	1	0	1	0	1	0	0	0	0	3	0	0	1	0	1	4
76969	Non-SO	0	0	0	1	0	0	0	0	0	0	1	0	1	1	1	3	4
76972	Non-SO	0	0	0	0	0	1	1	0	0	0	2	0	1	0	1	2	4
77000	SO	0	0	0	0	0	0	0	0	0	0	0	0	1	1	0	2	2
77007	Non-SO	0	0	0	1	0	0	0	0	0	1	2	1	1	0	1	3	5
77008	Non-SO	0	1	0	0	0	1	1	1	0	0	4	0	1	0	0	1	5
77014	Non-SO	0	0	0	1	0	0	0	0	0	1	2	0	1	1	0	2	4
77020	Non-SO	0	0	0	0	0	0	0	0	1	0	1	1	1	0	1	3	4
77025	Non-SO	0	0	0	0	0	0	0	1	0	0	1	1	1	1	1	4	5
77029	Non-SO	0	0	0	1	0	1	1	0	0	0	3	0	1	0	1	2	5
77074	Non-SO	0	0	0	0	0	1	1	1	0	0	3	0	0	0	1	1	4
77094	SO	0	0	0	0	0	1	0	0	0	1	2	0	1	1	1	3	5
77095	Non-SO	0	0	0	0	0	1	0	0	0	1	2	1	1	1	1	4	6
77103	Non-SO	1	0	1	0	0	0	1	0	1	1	5	0	1	1	1	3	8
77154	Non-SO	0	0	0	0	1	0	0	0	0	1	2	1	0	0	1	2	4
77157	Non-SO	0	0	0	1	0	0	1	0	1	1	4	1	1	1	1	4	8
77160	Non-SO	0	0	0	1	0	0	1	1	0	1	4	1	0	0	0	1	5
77164	SO	0	0	0	0	0	0	0	0	0	0	0	1	1	0	1	3	3
77170	Non-SO	0	0	0	0	0	0	1	0	0	0	1	1	1	1	1	4	5
77177	Non-SO	0	0	0	1	0	0	1	1	0	1	4	1	1	0	1	3	7
77185	Non-SO	0	1	0	0	0	1	1	0	0	1	4	1	1	1	1	4	8
77195	Non-SO	0	0	1	0	0	0	1	0	1	0	3	1	1	1	1	4	7
77197	Non-SO	0	0	0	0	0	0	0	0	0	1	1	1	1	1	1	4	5
77199	SO	0	0	0	1	0	0	0	0	1	0	2	1	1	1	0	3	5
77205	Non-SO	1	0	0	1	0	1	0	1	0	0	4	0	1	1	1	3	7
77229	Non-SO	0	0	0	0	0	0	0	1	0	0	1	0	1	1	1	3	4
77230	Non-SO	0	1	1	0	1	1	1	0	0	1	6	0	1	0	0	1	7
77277	Non-SO	0	0	0	1	0	1	0	0	0	0	2	0	1	1	1	3	5
77287	Non-SO	1	0	0	0	0	1	1	0	1	0	4	0	1	1	0	2	6
77305	Non-SO	0	0	0	1	0	1	0	0	0	0	2	1	1	1	0	3	5
77308	Non-SO	0	0	0	1	0	0	1	0	0	1	3	0	1	1	1	3	6
77319	Non-SO	0	0	0	0	0	1	0	1	1	1	4	1	1	0	1	3	7
77331	Non-SO	1	0	0	1	0	0	1	0	0	1	4	0	1	0	0	1	5
77336	Non-SO	0	0	0	0	0	0	0	1	0	0	1	0	1	1	1	3	4
77341	Non-SO	1	1	0	1	0	1	1	1	1	1	8	0	1	0	0	1	9
77349	Non-SO	0	1	0	0	0	1	1	1	1	1	6	1	1	1	1	4	10
77367	Non-SO	0	0	0	0	0	1	1	1	1	1	5	0	1	0	1	2	7
77374	Non-SO	0	0	0	0	0	1	0	0	0	0	1	0	1	1	1	3	4
77380	Non-SO	0	0	0	1	0	0	1	0	0	1	3	0	1	1	1	3	6
77388	Non-SO	0	0	0	0	0	1	0	0	1	0	2	0	1	1	0	2	4
77392	Non-SO	0	1	0	1	0	1	1	1	0	0	5	0	1	1	0	2	7
77405	Non-SO	0	0	0	0	0	1	1	1	1	1	5	0	1	1	1	3	8
77433	Non-SO	0	1	0	1	0	1	1	0	1	1	6	0	1	1	0	2	8
77450	Non-SO	0	0	0	0	0	0	1	1	0	1	3	1	0	1	1	3	6
77453	Non-SO	0	0	0	1	0	1	0	0	0	0	2	1	1	1	1	4	6
77460	Non-SO	0	0	0	1	0	1	1	0	0	0	3	0	1	0	1	2	5
77463	Non-SO	0	0	0	0	0	0	0	1	0	1	2	0	0	1	1	2	4
77468	Non-SO	0	0	0	0	1	1	0	0	0	0	2	0	0	0	1	1	3
77475	Non-SO	0	0	0	0	0	0	0	0	0	1	1	1	1	1	1	4	5
77477	Non-SO	0	0	0	1	0	0	1	0	0	1	3	1	1	1	1	4	7
77481	Non-SO	0	1	0	0	1	1	1	0	0	0	4	1	1	1	1	4	8
77483	Non-SO	0	0	0	0	0	0	0	0	0	0	0	1	0	1	1	3	3
77485	Non-SO	0	0	0	0	0	0	0	1	0	0	1	1	1	0	1	3	4
77498	Non-SO	0	0	0	1	0	0	1	0	1	1	4	1	1	0	1	3	7
77503	Non-SO	0	1	0	0	1	0	1	0	0	1	4	1	0	1	1	3	7
77509	Non-SO	0	1	0	0	0	1	0	1	0	0	3	0	1	1	1	3	6
77527	Non-SO	0	0	0	0	0	1	0	1	0	0	2	0	0	0	1	1	3
77551	Non-SO	0	1	0	1	0	1	1	1	1	1	7	1	1	0	1	3	10
77552	Non-SO	0	0	0	1	0	1	1	1	0	1	5	0	0	0	0	0	5
77569	Non-SO	0	0	0	0	0	0	1	1	0	1	3	0	1	1	1	3	6
77572	Non-SO	0	1	0	1	0	1	1	0	0	1	5	0	1	1	1	3	8
77578	Non-SO	0	0	0	0	0	0	0	0	0	0	0	1	1	1	1	4	4
77589	SO	0	0	0	0	0	1	1	1	0	1	4	0	1	1	1	3	7
77592	Non-SO	0	0	0	0	0	0	0	0	1	0	1	0	1	1	1	3	4
77596	Non-SO	0	0	0	0	0	1	0	0	0	0	1	0	0	1	0	1	2
77597	Non-SO	0	0	0	0	0	1	1	0	0	0	2	0	1	1	1	3	5
77600	SO	0	0	0	1	0	0	1	0	0	1	3	1	1	1	1	4	7
77605	Non-SO	0	0	0	0	0	0	0	0	0	0	0	0	0	0	1	1	1
77624	SO	0	0	0	0	0	0	0	0	0	0	0	0	0	1	1	2	2
77630	Non-SO	0	0	0	0	0	0	0	0	0	0	0	1	0	0	1	2	2
77655	SO	0	0	0	0	0	0	0	0	0	0	0	1	1	1	1	4	4
77674	Non-SO	0	0	0	1	0	0	0	0	0	0	1	1	1	1	0	3	4
77682	Non-SO	0	0	0	0	0	1	0	0	1	0	2	0	1	0	1	2	4
77689	Non-SO	0	0	0	1	0	1	1	0	0	0	3	0	0	0	1	1	4
77693	Non-SO	0	0	0	0	0	0	1	0	0	1	2	1	1	1	1	4	6
77700	Non-SO	0	0	0	0	0	1	0	0	0	0	1	0	0	0	0	0	1
77717	Non-SO	0	0	0	0	0	1	1	0	0	0	2	0	1	1	1	3	5
77727	Non-SO	0	1	0	1	0	0	0	0	1	0	3	0	0	0	1	1	4
77736	Non-SO	0	0	0	1	0	1	0	1	0	0	3	0	1	1	1	3	6
77750	Non-SO	1	0	0	1	0	0	1	0	0	0	3	0	0	0	0	0	3
77756	SO	0	1	0	0	0	1	1	0	1	0	4	0	1	1	1	3	7
77772	Non-SO	0	0	0	0	0	0	0	1	0	0	1	0	1	1	0	2	3
77778	Non-SO	0	0	0	1	0	0	0	0	0	0	1	1	1	1	1	4	5
77780	Non-SO	0	0	0	0	0	0	0	1	0	1	2	0	0	0	1	1	3
77782	Non-SO	0	0	0	0	0	0	1	0	0	1	2	1	1	1	1	4	6
77803	Non-SO	0	0	0	0	0	1	0	0	0	0	1	1	1	0	1	3	4
77811	Non-SO	0	0	0	0	0	0	1	1	1	0	3	0	1	0	1	2	5
77820	Non-SO	0	0	0	0	1	0	0	0	0	0	1	1	1	1	1	4	5
77827	Non-SO	0	0	0	0	0	0	0	1	1	1	3	1	0	0	1	2	5
77840	Non-SO	0	0	0	0	0	0	1	0	0	1	2	1	0	0	1	2	4
77841	Non-SO	0	0	0	0	0	1	1	0	0	0	2	0	1	1	1	3	5
77845	Non-SO	0	0	0	0	0	0	0	0	0	0	0	1	1	0	1	3	3
77851	Non-SO	0	0	0	0	0	0	1	0	0	0	1	0	1	1	1	3	4
77869	Non-SO	0	0	0	0	0	1	1	0	0	0	2	0	1	0	1	2	4
77875	Non-SO	0	0	0	1	0	0	0	0	0	0	1	1	1	1	1	4	5
77878	SO	0	0	0	0	0	1	0	1	0	0	2	0	1	1	1	3	5
77891	Non-SO	0	0	0	0	0	1	0	0	0	0	1	1	1	1	1	4	5
77900	Non-SO	0	0	0	1	0	0	0	0	0	1	2	1	0	1	0	2	4
77910	SO	0	0	0	1	0	1	1	0	0	0	3	1	1	0	1	3	6
77935	Non-SO	0	0	0	1	0	0	1	0	0	1	3	1	1	1	0	3	6
77939	Non-SO	0	0	0	1	0	1	1	0	0	1	4	0	1	1	1	3	7
77965	Non-SO	0	0	0	0	0	1	0	0	1	0	2	1	0	0	0	1	3
77968	Non-SO	0	0	0	0	0	1	0	1	1	1	4	1	1	1	1	4	8
77997	Non-SO	0	0	0	0	0	1	0	1	0	0	2	1	1	1	0	3	5
77999	Non-SO	0	0	0	1	0	1	1	0	0	0	3	0	0	0	0	0	3
78013	Non-SO	0	0	0	0	0	0	0	0	0	0	0	1	1	1	1	4	4
78015	Non-SO	0	0	0	0	1	1	0	1	0	0	3	0	1	0	1	2	5
78018	Non-SO	0	0	0	1	0	0	0	0	0	0	1	1	1	1	1	4	5
78036	Non-SO	0	0	0	1	0	0	1	0	0	0	2	1	1	0	1	3	5
78040	Non-SO	0	0	0	1	0	1	1	0	1	1	5	1	0	0	1	2	7
78052	Non-SO	1	0	0	1	0	0	1	0	0	0	3	1	1	1	0	3	6
78061	Non-SO	0	0	0	1	0	0	1	0	0	1	3	1	0	0	0	1	4
78070	Non-SO	0	0	0	1	1	0	0	0	0	0	2	0	1	0	1	2	4
78074	Non-SO	0	0	0	0	0	0	1	0	0	0	1	0	1	1	1	3	4
78076	Non-SO	0	0	0	0	0	0	0	0	0	0	0	1	1	1	0	3	3
78080	Non-SO	0	1	0	1	0	0	0	0	1	0	3	1	1	1	0	3	6
78083	Non-SO	0	0	0	1	0	1	1	0	0	0	3	0	1	1	1	3	6
78095	Non-SO	0	0	0	1	1	0	1	0	0	0	3	0	1	0	1	2	5
78107	Non-SO	0	0	0	0	0	1	1	1	1	1	5	0	1	0	1	2	7
78108	Non-SO	0	0	0	0	0	0	0	0	0	0	0	1	1	1	1	4	4
78114	Non-SO	0	0	0	0	1	0	0	0	0	1	2	1	0	0	1	2	4
78124	SO	0	0	0	0	0	0	0	1	0	0	1	1	0	0	1	2	3
78130	Non-SO	0	1	0	1	0	0	1	0	1	1	5	1	1	1	1	4	9
78140	Non-SO	1	0	0	1	0	1	1	0	0	1	5	0	1	1	1	3	8
78170	Non-SO	0	0	0	1	0	1	1	0	1	0	4	0	1	0	1	2	6
78179	Non-SO	0	0	0	1	0	1	0	0	0	1	3	1	1	1	1	4	7
78208	Non-SO	0	1	0	0	0	0	0	1	0	0	2	0	1	0	0	1	3
78236	Non-SO	0	0	0	0	0	1	1	0	0	1	3	1	0	0	1	2	5
78268	Non-SO	0	0	0	0	0	0	1	0	1	1	3	1	1	1	1	4	7
78296	Non-SO	0	0	0	1	0	1	1	0	0	0	3	1	1	0	0	2	5
78312	Non-SO	0	0	0	0	0	0	0	0	1	1	2	1	1	1	1	4	6
78362	SO	0	0	0	1	0	0	1	0	0	1	3	0	1	1	1	3	6
78368	Non-SO	0	0	0	1	0	0	0	0	0	0	1	0	1	1	0	2	3
78379	Non-SO	0	1	0	1	0	1	1	1	1	1	7	1	1	1	1	4	11
78400	Non-SO	0	0	0	0	0	0	1	0	1	1	3	1	1	1	1	4	7
78410	SO	0	0	0	0	0	1	1	0	1	0	3	1	1	1	1	4	7
78422	Non-SO	0	0	0	0	0	0	0	0	1	0	1	1	1	1	1	4	5
78423	Non-SO	0	0	0	0	0	0	1	0	0	1	2	1	1	1	1	4	6
78440	Non-SO	0	0	0	1	0	1	1	0	0	1	4	0	1	0	1	2	6
78442	SO	0	0	0	1	0	0	0	0	0	0	1	0	1	0	1	2	3
78444	SO	0	0	0	1	0	0	0	0	0	0	1	1	1	1	1	4	5
78462	Non-SO	0	0	0	1	0	0	1	0	0	1	3	0	0	1	1	2	5
78474	Non-SO	0	1	0	1	0	0	1	0	1	1	5	0	1	1	1	3	8
78478	Non-SO	0	0	0	0	0	0	1	1	0	0	2	1	0	0	1	2	4
78506	Non-SO	0	0	0	0	1	1	0	0	1	1	4	0	1	1	1	3	7
78508	Non-SO	0	0	0	1	0	0	0	1	0	0	2	1	1	1	1	4	6
78514	Non-SO	0	0	0	0	0	1	1	0	0	0	2	0	1	1	1	3	5
78533	Non-SO	0	0	0	0	0	1	1	0	1	1	4	0	1	1	1	3	7
78551	Non-SO	0	0	0	0	0	1	1	0	0	1	3	1	1	1	1	4	7
78562	Non-SO	0	0	0	0	0	1	1	0	0	1	3	0	0	1	1	2	5
78572	Non-SO	0	0	0	0	0	1	0	0	0	1	2	0	1	1	1	3	5
78583	Non-SO	0	0	0	0	0	1	1	0	0	1	3	0	0	0	0	0	3
78588	Non-SO	0	0	0	0	0	0	0	1	0	0	1	1	1	1	1	4	5
78608	Non-SO	0	0	0	0	0	0	0	0	0	0	0	1	1	0	1	3	3
78615	Non-SO	0	0	0	1	0	1	1	0	1	0	4	1	1	1	1	4	8
78621	Non-SO	0	0	0	0	0	0	1	0	0	1	2	1	1	1	1	4	6
78649	Non-SO	0	0	0	1	0	1	1	1	1	0	5	0	0	0	0	0	5
78658	Non-SO	0	1	0	0	0	0	1	0	1	0	3	1	1	1	1	4	7
78662	Non-SO	0	0	0	0	0	0	1	0	0	1	2	0	1	0	1	2	4
78682	Non-SO	0	1	0	0	0	0	1	1	0	0	3	0	1	1	1	3	6
78683	Non-SO	1	1	0	1	0	0	1	0	0	1	5	0	0	1	1	2	7
78703	Non-SO	0	0	0	0	0	1	0	1	0	0	2	0	1	1	1	3	5
78704	Non-SO	0	0	0	0	1	0	1	0	0	1	3	1	0	1	1	3	6
78707	Non-SO	0	0	0	0	1	1	1	0	1	1	5	0	1	1	1	3	8
78712	Non-SO	0	0	0	1	0	0	0	1	0	0	2	0	1	1	1	3	5
78718	Non-SO	0	0	0	0	1	1	1	0	1	0	4	0	1	0	1	2	6
78739	Non-SO	0	0	0	0	0	1	1	1	1	1	5	0	0	1	1	2	7
78742	Non-SO	0	0	0	0	0	0	1	0	0	1	2	1	1	1	1	4	6
78744	Non-SO	0	0	0	1	0	0	1	0	0	0	2	0	1	1	1	3	5
78764	Non-SO	0	0	0	1	0	1	0	0	0	0	2	1	1	1	0	3	5
78766	Non-SO	0	0	0	0	0	1	1	1	1	0	4	0	1	0	0	1	5
78777	Non-SO	0	0	0	0	0	1	0	0	0	0	1	1	1	1	1	4	5
78799	Non-SO	0	0	0	0	0	0	1	0	0	0	1	0	0	0	1	1	2
78806	SO	0	0	0	0	0	1	1	0	0	0	2	0	1	1	1	3	5
78809	Non-SO	0	0	0	0	0	1	1	0	0	1	3	0	1	0	1	2	5
78810	Non-SO	0	0	0	0	0	0	0	0	0	0	0	1	1	0	1	3	3
78834	Non-SO	0	0	0	1	1	0	1	0	1	1	5	0	0	1	1	2	7
78870	Non-SO	0	0	0	0	0	0	1	0	0	1	2	1	1	0	1	3	5
78874	Non-SO	0	0	0	1	0	0	1	0	0	1	3	0	1	0	1	2	5
78875	Non-SO	0	0	0	1	0	0	1	0	0	1	3	1	1	1	1	4	7
78895	Non-SO	0	0	0	0	0	0	1	0	0	1	2	1	1	1	1	4	6
78910	Non-SO	0	0	0	0	0	1	0	0	0	0	1	1	1	1	1	4	5
78911	Non-SO	1	0	0	1	0	0	1	0	0	0	3	1	0	1	1	3	6
78919	Non-SO	0	0	0	0	0	0	0	0	0	1	1	0	1	1	0	2	3
78921	Non-SO	0	0	0	0	0	0	1	0	0	0	1	0	1	1	1	3	4
78930	Non-SO	0	0	0	0	0	0	1	0	0	0	1	1	1	0	1	3	4
78937	SO	0	0	0	0	1	0	0	1	1	0	3	1	1	1	1	4	7
78962	Non-SO	0	0	0	1	0	1	1	0	0	1	4	1	1	0	0	2	6
78963	Non-SO	0	1	0	0	0	0	1	1	0	0	3	1	1	1	1	4	7
78970	Non-SO	0	0	0	0	0	1	1	0	0	1	3	1	1	1	1	4	7
78979	Non-SO	0	0	0	0	0	1	1	0	0	1	3	1	1	1	1	4	7
78994	SO	0	1	0	0	0	0	0	0	0	0	1	1	0	1	1	3	4
79007	Non-SO	0	1	0	0	0	0	0	0	1	0	2	1	1	0	1	3	5
79014	Non-SO	0	0	0	0	0	0	0	1	0	0	1	1	1	1	0	3	4
79019	Non-SO	0	0	0	0	0	0	0	0	1	0	1	1	1	0	0	2	3
79025	Non-SO	0	0	0	0	0	1	0	0	0	0	1	0	1	0	1	2	3
79027	Non-SO	0	0	0	0	0	0	0	0	1	1	2	1	1	1	1	4	6
79029	Non-SO	0	0	0	1	0	1	1	0	0	0	3	1	1	1	1	4	7
79040	SO	0	0	0	0	1	1	1	0	0	1	4	0	1	1	1	3	7
79063	Non-SO	0	0	0	1	0	1	1	0	0	1	4	0	0	1	0	1	5
79064	Non-SO	0	0	0	0	0	0	0	0	0	0	0	1	1	0	1	3	3
79072	Non-SO	0	0	0	0	0	1	1	0	0	1	3	1	1	0	1	3	6
79088	Non-SO	0	1	0	0	0	1	0	0	0	0	2	1	0	0	0	1	3
79089	Non-SO	0	0	0	0	0	1	1	1	0	0	3	0	1	0	1	2	5
79101	Non-SO	0	0	0	0	0	0	1	0	0	0	1	0	1	1	0	2	3
79125	Non-SO	0	0	0	0	0	1	1	0	0	1	3	0	1	0	0	1	4
79142	Non-SO	0	0	0	1	0	0	0	0	1	1	3	1	1	0	1	3	6
79161	Non-SO	0	0	0	0	0	0	1	0	0	0	1	0	1	0	1	2	3
79173	Non-SO	0	0	0	0	0	1	1	0	0	0	2	0	1	0	1	2	4
79176	Non-SO	0	0	0	1	0	0	0	0	0	1	2	1	1	1	0	3	5
79187	SO	0	0	0	0	0	1	1	1	0	1	4	0	0	0	1	1	5
79188	Non-SO	1	1	0	1	0	1	1	0	0	1	6	1	1	1	1	4	10
79198	Non-SO	0	0	0	1	0	1	0	0	1	0	3	0	1	1	0	2	5
79208	Non-SO	0	0	0	1	0	0	0	0	0	1	2	1	0	0	1	2	4
79231	Non-SO	0	0	0	1	0	0	1	0	0	0	2	1	1	1	0	3	5
79241	Non-SO	0	0	0	0	0	1	0	0	0	1	2	1	1	1	0	3	5
79257	Non-SO	1	0	0	1	0	0	1	0	0	0	3	0	1	0	1	2	5
79258	SO	0	0	0	0	0	1	1	0	0	1	3	1	1	1	1	4	7
79259	Non-SO	1	0	0	1	0	0	0	0	1	1	4	1	0	0	1	2	6
79268	Non-SO	0	0	0	1	0	0	0	0	0	0	1	1	0	1	1	3	4
79271	Non-SO	0	0	0	1	0	0	0	1	0	1	3	1	1	0	1	3	6
79279	Non-SO	0	0	0	1	0	0	0	1	0	0	2	1	1	0	1	3	5
79292	Non-SO	0	1	0	0	0	0	1	0	0	1	3	1	1	1	1	4	7
79302	Non-SO	0	1	0	0	0	0	1	0	1	0	3	1	1	0	0	2	5
79305	Non-SO	0	0	0	1	0	0	1	0	0	0	2	0	0	0	0	0	2
79311	Non-SO	0	0	0	1	1	1	1	1	0	0	5	0	1	1	0	2	7
79314	Non-SO	0	0	0	1	0	1	1	0	0	1	4	0	0	0	0	0	4
79318	Non-SO	1	0	0	1	0	0	1	0	1	1	5	0	1	1	0	2	7
79333	Non-SO	0	0	0	0	0	0	0	1	1	1	3	0	1	0	1	2	5
79334	Non-SO	0	0	0	1	0	1	1	0	0	0	3	0	1	1	1	3	6
79360	Non-SO	0	1	0	0	0	0	1	1	0	0	3	1	0	0	1	2	5
79373	Non-SO	0	0	0	1	0	1	1	0	0	0	3	1	0	0	0	1	4
79374	Non-SO	1	1	0	1	0	1	1	1	0	1	7	1	1	1	0	3	10
79389	Non-SO	0	0	0	0	0	1	0	0	0	1	2	1	1	1	1	4	6
79395	Non-SO	0	0	0	1	0	0	1	0	0	1	3	1	1	1	1	4	7
79415	SO	0	0	0	1	0	1	1	1	0	1	5	0	1	1	1	3	8
79422	Non-SO	0	0	0	1	0	0	1	0	0	0	2	1	1	1	1	4	6
79425	Non-SO	0	0	0	0	0	0	1	0	0	1	2	1	1	1	1	4	6
79431	Non-SO	0	1	0	1	1	1	1	0	1	1	7	0	1	0	1	2	9
79433	Non-SO	0	1	0	1	0	1	1	1	1	1	7	1	1	1	0	3	10
79442	Non-SO	0	0	0	1	0	0	0	0	0	0	1	0	1	1	1	3	4
79453	Non-SO	0	0	0	0	1	1	1	0	0	0	3	0	1	0	0	1	4
79454	Non-SO	0	0	0	0	0	0	0	1	1	0	2	1	1	1	1	4	6
79474	Non-SO	0	0	0	0	0	0	0	0	0	0	0	1	1	1	1	4	4
79484	SO	0	0	0	0	0	0	0	0	0	0	0	1	1	1	1	4	4
79496	Non-SO	0	1	0	0	0	1	0	0	1	0	3	0	1	1	1	3	6
79499	Non-SO	0	0	0	1	0	1	1	1	0	1	5	1	1	1	1	4	9
79512	Non-SO	0	0	0	0	0	1	1	0	0	1	3	0	1	1	1	3	6
79536	Non-SO	0	0	0	1	0	0	0	0	0	0	1	0	0	1	1	2	3
79544	Non-SO	0	0	0	1	0	0	1	0	1	1	4	1	1	1	1	4	8
79554	SO	0	1	0	0	0	1	1	0	0	0	3	0	1	1	0	2	5
79563	Non-SO	0	0	0	0	0	0	1	0	0	1	2	1	1	1	1	4	6
79574	Non-SO	0	1	0	0	0	0	1	1	0	0	3	0	1	1	1	3	6
79575	Non-SO	0	0	0	1	0	1	1	0	0	0	3	0	1	0	1	2	5
79576	Non-SO	0	0	0	0	1	1	1	0	1	0	4	0	0	1	0	1	5
79593	Non-SO	0	0	0	0	0	0	0	0	0	1	1	0	0	0	1	1	2
79596	Non-SO	0	1	0	1	0	1	0	1	0	0	4	1	1	1	1	4	8
79608	Non-SO	0	0	0	0	0	0	1	0	1	1	3	0	0	0	1	1	4
79644	Non-SO	0	0	0	0	0	1	0	0	0	0	1	1	1	1	1	4	5
79650	Non-SO	0	0	0	0	0	0	1	1	0	1	3	1	0	1	1	3	6
79658	Non-SO	0	0	0	0	0	1	0	0	1	0	2	0	1	0	1	2	4
79661	Non-SO	0	0	0	0	0	0	1	0	0	1	2	1	1	1	1	4	6
79667	Non-SO	0	0	0	0	0	0	0	0	0	1	1	1	1	0	1	3	4
79668	Non-SO	0	0	0	1	0	0	1	1	0	0	3	1	0	0	1	2	5
79675	Non-SO	0	1	0	0	0	0	1	0	0	1	3	0	1	1	0	2	5
79683	Non-SO	0	0	0	0	0	1	1	0	0	1	3	0	1	1	0	2	5
79693	Non-SO	0	1	0	0	0	0	0	1	1	1	4	0	1	0	1	2	6
79715	Non-SO	0	0	0	1	0	0	0	0	0	0	1	0	1	1	1	3	4
79734	Non-SO	0	0	0	0	0	0	0	0	0	0	0	1	1	1	1	4	4
79750	SO	0	0	0	0	0	1	1	0	0	0	2	0	0	1	1	2	4
79761	Non-SO	0	0	0	0	0	0	1	0	0	0	1	1	1	1	1	4	5
79763	Non-SO	0	0	0	0	0	0	0	0	0	0	0	1	1	0	0	2	2
79776	SO	0	0	0	0	0	0	1	0	0	0	1	0	1	1	1	3	4
79788	Non-SO	0	0	0	0	0	1	1	0	0	0	2	0	1	0	1	2	4
79793	Non-SO	0	0	0	0	0	0	1	0	0	0	1	1	1	0	1	3	4
79805	Non-SO	0	0	0	0	0	1	0	0	1	0	2	1	0	1	1	3	5
79815	Non-SO	0	0	0	0	0	0	1	1	1	0	3	0	0	0	1	1	4
79821	Non-SO	0	0	0	0	0	1	1	0	0	0	2	0	1	1	1	3	5
79823	Non-SO	0	0	0	0	0	1	0	0	0	1	2	0	0	0	0	0	2
79829	Non-SO	0	0	0	0	0	1	1	0	0	1	3	0	1	1	1	3	6
79833	Non-SO	0	1	0	0	0	0	1	0	1	1	4	1	1	1	1	4	8
79843	Non-SO	0	1	0	0	0	0	0	0	0	0	1	0	1	1	1	3	4
79845	Non-SO	0	0	0	1	0	1	0	0	0	0	2	1	1	0	1	3	5
79859	Non-SO	0	0	0	0	0	1	0	1	0	0	2	0	1	1	1	3	5
79863	Non-SO	0	0	0	1	0	0	0	0	0	0	1	0	0	0	0	0	1
79872	Non-SO	0	0	0	1	0	0	0	0	0	0	1	1	1	1	0	3	4
79894	Non-SO	0	1	0	1	0	1	1	0	0	1	5	0	1	0	1	2	7
79906	Non-SO	0	0	0	0	1	0	0	1	0	0	2	0	1	1	1	3	5
79916	Non-SO	0	0	0	0	1	1	1	0	0	1	4	1	1	0	1	3	7
79923	Non-SO	0	0	0	1	1	1	1	0	1	0	5	0	1	1	0	2	7
79924	Non-SO	0	0	0	0	0	1	1	0	1	0	3	0	0	0	0	0	3
79925	Non-SO	1	0	0	1	0	0	1	0	0	1	4	1	0	0	1	2	6
79939	Non-SO	0	0	0	1	0	0	1	1	1	1	5	0	1	1	1	3	8
79942	SO	0	0	0	0	0	1	0	0	0	0	1	0	1	1	1	3	4
79952	Non-SO	0	0	0	1	1	0	0	0	0	0	2	0	1	1	1	3	5
79957	Non-SO	0	0	0	1	0	0	0	1	1	0	3	0	0	1	1	2	5
79965	Non-SO	0	1	0	1	0	1	1	0	0	0	4	0	1	1	0	2	6
79967	Non-SO	0	0	1	0	0	0	0	0	1	1	3	1	1	1	1	4	7
79969	Non-SO	0	0	0	0	0	1	0	0	0	0	1	1	1	1	1	4	5
79974	Non-SO	0	0	0	0	0	0	0	0	0	0	0	0	1	1	1	3	3
79982	Non-SO	0	0	0	0	0	1	0	0	0	0	1	0	1	1	1	3	4
79999	Non-SO	0	0	0	0	0	0	1	0	0	1	2	1	1	1	1	4	6
80002	Non-SO	0	0	0	1	0	1	1	0	0	1	4	0	0	1	1	2	6
80006	Non-SO	0	0	0	0	0	0	1	0	0	1	2	1	1	1	1	4	6
80015	Non-SO	1	0	0	0	0	0	1	0	0	0	2	1	1	1	1	4	6
80024	Non-SO	0	0	0	0	0	1	1	0	1	1	4	0	1	0	1	2	6
80049	Non-SO	0	1	0	1	0	1	1	1	0	1	6	0	1	0	1	2	8
80059	Non-SO	1	0	0	0	0	1	1	0	0	1	4	0	1	1	1	3	7
80061	Non-SO	0	0	0	0	0	1	0	0	0	0	1	0	1	1	1	3	4
80073	Non-SO	1	1	0	1	1	0	1	0	0	0	5	0	0	0	1	1	6
80096	Non-SO	0	0	0	1	0	1	1	0	0	1	4	0	1	1	1	3	7
80097	Non-SO	0	0	0	0	0	1	0	1	0	1	3	0	0	0	1	1	4
80102	SO	0	0	0	0	0	0	1	1	0	1	3	1	1	0	1	3	6
80103	Non-SO	0	0	0	1	0	1	1	0	0	1	4	0	0	0	0	0	4
80127	Non-SO	0	0	0	1	0	0	1	0	0	1	3	1	0	0	1	2	5
80130	Non-SO	0	0	0	0	0	0	0	0	0	1	1	1	1	1	1	4	5
80138	SO	0	0	0	0	0	0	0	0	0	0	0	0	1	1	1	3	3
80144	Non-SO	0	0	0	1	0	1	1	0	0	0	3	0	1	0	1	2	5
80153	Non-SO	0	0	0	1	0	1	1	0	0	0	3	0	1	1	0	2	5
80155	Non-SO	0	1	0	0	0	0	1	0	0	0	2	0	1	1	1	3	5
80156	Non-SO	0	0	0	1	0	1	0	0	0	0	2	1	0	0	1	2	4
80170	Non-SO	0	0	0	0	0	0	1	0	0	0	1	1	1	1	0	3	4
80188	Non-SO	0	1	0	0	0	1	1	0	0	1	4	0	0	0	1	1	5
80200	Non-SO	0	0	0	1	0	1	1	0	0	0	3	0	1	0	0	1	4
80202	Non-SO	0	0	0	1	0	0	0	0	0	0	1	1	0	0	1	2	3
80204	Non-SO	0	0	0	0	0	0	0	0	0	0	0	1	1	1	1	4	4
80207	Non-SO	0	0	0	0	0	1	1	0	0	1	3	0	1	0	0	1	4
80214	Non-SO	0	1	0	1	0	1	1	0	0	0	4	0	1	0	0	1	5
80220	Non-SO	0	1	0	0	0	0	0	0	0	0	1	1	1	1	1	4	5
80222	Non-SO	0	0	0	1	0	0	0	0	0	0	1	0	1	1	1	3	4
80237	Non-SO	0	0	0	0	0	0	0	0	1	0	1	1	0	1	1	3	4
80263	Non-SO	0	0	0	0	0	0	1	0	1	0	2	1	1	1	1	4	6
80277	Non-SO	0	1	1	1	0	0	0	0	1	1	5	0	1	1	0	2	7
80278	Non-SO	0	0	0	0	0	0	1	0	0	1	2	1	1	0	1	3	5
80285	Non-SO	0	0	0	1	0	1	1	0	0	1	4	1	1	0	1	3	7
80322	Non-SO	0	0	0	1	0	0	0	0	0	0	1	1	1	1	1	4	5
80326	Non-SO	0	0	0	0	0	1	0	1	1	1	4	0	0	0	0	0	4
80364	Non-SO	0	0	0	0	0	1	0	0	0	0	1	0	1	0	1	2	3
80368	Non-SO	0	0	0	0	0	0	0	0	0	1	1	1	1	0	1	3	4
80375	Non-SO	0	0	0	0	0	1	0	0	0	0	1	0	1	1	1	3	4
80384	Non-SO	0	0	0	0	0	1	0	0	0	1	2	1	1	0	0	2	4
80410	Non-SO	0	0	0	0	0	0	0	0	0	0	0	1	1	1	1	4	4
80413	Non-SO	0	0	0	0	0	1	1	0	0	1	3	1	1	1	1	4	7
80427	Non-SO	0	0	0	0	0	0	0	0	0	0	0	0	0	0	1	1	1
80428	SO	0	0	0	1	0	0	0	0	0	0	1	1	1	1	1	4	5
80437	Non-SO	0	0	0	0	0	1	1	1	1	1	5	0	0	0	0	0	5
80441	Non-SO	0	0	0	1	0	0	1	0	0	0	2	1	1	1	1	4	6
80456	Non-SO	0	0	0	0	0	1	0	0	0	1	2	1	1	1	1	4	6
80468	Non-SO	0	1	0	0	0	1	0	0	0	1	3	1	0	0	1	2	5
80482	Non-SO	0	0	0	1	0	1	1	0	0	1	4	0	1	0	0	1	5
80493	SO	0	0	0	0	0	0	1	0	0	0	1	1	1	0	1	3	4
80496	Non-SO	0	0	0	0	0	0	1	0	1	1	3	0	1	1	1	3	6
80505	Non-SO	0	0	0	0	0	1	0	0	0	1	2	1	0	0	1	2	4
80506	Non-SO	0	1	0	0	0	0	1	0	1	0	3	1	1	0	0	2	5
80509	Non-SO	0	0	0	0	0	1	1	0	0	1	3	1	0	0	0	1	4
80517	Non-SO	0	0	0	0	0	0	1	1	1	1	4	0	1	1	1	3	7
80523	Non-SO	0	0	0	0	0	0	1	0	0	0	1	0	0	0	1	1	2
80528	Non-SO	0	0	0	0	0	1	1	0	0	0	2	0	1	0	0	1	3
80530	Non-SO	0	0	0	1	0	0	0	0	0	0	1	1	1	1	1	4	5
80545	Non-SO	0	0	0	0	0	0	1	0	0	0	1	1	0	1	0	2	3
80547	Non-SO	0	0	0	0	0	1	0	0	0	0	1	1	0	1	1	3	4
80553	Non-SO	0	0	0	0	0	0	0	0	0	1	1	1	1	0	1	3	4
80556	Non-SO	0	0	0	0	0	0	0	0	0	0	0	0	1	0	1	2	2
80564	Non-SO	0	1	0	1	0	1	1	0	0	0	4	1	1	1	1	4	8
80565	Non-SO	0	0	0	0	0	1	1	0	0	0	2	0	1	0	1	2	4
80569	Non-SO	1	0	0	0	0	1	1	0	1	1	5	0	1	0	0	1	6
80588	Non-SO	0	0	0	0	0	1	1	0	0	0	2	1	1	1	1	4	6
80604	Non-SO	0	0	0	0	0	0	0	0	0	0	0	1	0	0	1	2	2
80632	Non-SO	0	1	0	1	0	1	0	0	0	0	3	0	0	0	0	0	3
80634	Non-SO	1	0	0	0	1	1	1	0	1	1	6	0	1	1	1	3	9
80647	Non-SO	1	0	0	0	0	0	1	0	0	1	3	0	1	1	1	3	6
80657	Non-SO	0	0	0	1	0	0	0	0	1	0	2	1	1	0	0	2	4
80658	Non-SO	0	0	0	0	0	0	0	0	0	0	0	1	1	0	1	3	3
80680	Non-SO	0	0	0	0	0	0	1	0	0	1	2	1	1	1	1	4	6
80683	Non-SO	0	0	0	0	0	0	1	0	1	1	3	1	1	1	1	4	7
80684	Non-SO	0	0	0	0	0	1	1	0	1	1	4	0	1	1	1	3	7
80686	Non-SO	0	0	0	0	0	0	1	0	1	1	3	0	1	1	1	3	6
80703	Non-SO	0	0	0	0	0	0	1	0	0	1	2	1	0	1	0	2	4
80705	Non-SO	0	0	0	1	0	1	1	0	0	0	3	0	1	1	0	2	5
80706	Non-SO	0	1	0	0	0	1	1	1	1	0	5	0	1	1	1	3	8
80712	Non-SO	0	0	0	0	0	0	1	0	0	0	1	0	1	0	1	2	3
80714	Non-SO	0	1	0	0	0	1	1	1	1	1	6	0	1	1	1	3	9
80732	Non-SO	1	0	0	1	0	0	1	0	0	0	3	1	1	1	0	3	6
80742	Non-SO	0	0	0	0	0	1	1	1	0	0	3	0	1	1	0	2	5
80745	Non-SO	0	0	0	1	0	1	0	1	1	1	5	1	0	0	1	2	7
80767	Non-SO	0	1	1	0	0	1	1	0	0	1	5	1	1	1	1	4	9
80771	SO	0	0	0	1	0	0	1	0	1	1	4	0	1	1	1	3	7
80794	Non-SO	0	1	0	1	0	0	1	1	1	1	6	0	1	1	0	2	8
80810	Non-SO	1	0	0	0	0	0	1	0	0	0	2	0	0	0	1	1	3
80814	Non-SO	0	1	0	1	0	1	1	0	0	0	4	0	1	1	1	3	7
80815	SO	0	0	0	0	0	0	0	0	0	0	0	1	1	1	1	4	4
80819	Non-SO	0	0	0	0	0	0	0	0	0	0	0	1	1	1	1	4	4
80823	Non-SO	0	0	1	1	0	0	0	0	1	0	3	1	1	1	1	4	7
80837	SO	0	0	0	0	0	0	1	0	0	1	2	1	1	1	1	4	6
80864	Non-SO	0	0	0	0	0	0	0	0	0	0	0	1	0	0	0	1	1
80876	Non-SO	0	0	0	1	0	1	0	0	1	1	4	0	0	0	1	1	5
80879	Non-SO	0	0	0	0	1	0	1	0	0	0	2	1	1	0	1	3	5
80892	SO	0	0	0	0	0	1	1	0	0	1	3	1	1	1	1	4	7
80893	SO	0	0	0	0	0	1	1	0	1	0	3	0	0	0	1	1	4
80908	Non-SO	0	0	0	0	1	1	1	0	1	1	5	1	0	0	1	2	7
80939	Non-SO	0	0	0	1	0	0	1	0	0	0	2	1	1	1	0	3	5
80973	Non-SO	0	0	0	0	0	0	0	0	0	0	0	1	1	1	0	3	3
80976	Non-SO	1	0	1	0	0	1	1	0	0	1	5	1	1	1	1	4	9
80985	Non-SO	0	0	0	0	0	0	1	1	0	0	2	1	1	1	1	4	6
80989	Non-SO	0	0	0	1	0	1	1	0	0	0	3	0	1	0	0	1	4
81004	Non-SO	0	0	0	0	0	0	1	0	0	0	1	0	0	1	1	2	3
81008	Non-SO	0	0	0	0	0	1	1	0	1	0	3	0	0	0	0	0	3
81009	SO	0	0	0	0	0	0	0	0	0	1	1	1	1	1	1	4	5
81010	Non-SO	0	0	0	0	0	1	0	0	0	0	1	0	0	1	1	2	3
81022	Non-SO	0	0	0	0	0	0	1	0	0	0	1	1	1	1	1	4	5
81038	Non-SO	0	0	0	0	0	0	0	0	0	1	1	1	1	1	1	4	5
81040	Non-SO	0	0	0	0	0	0	1	0	1	0	2	0	0	0	0	0	2
81056	Non-SO	0	0	0	1	0	1	1	1	0	0	4	0	1	0	1	2	6
81068	Non-SO	0	0	0	0	0	0	0	0	0	0	0	1	1	1	0	3	3
81078	Non-SO	1	0	0	0	0	0	1	0	0	0	2	1	1	1	1	4	6
81088	Non-SO	0	0	0	1	0	0	0	0	0	1	2	1	1	1	1	4	6
81107	SO	0	0	0	0	0	0	0	0	0	0	0	1	1	1	1	4	4
81110	Non-SO	1	1	0	1	0	1	1	0	0	1	6	1	1	1	1	4	10
81131	Non-SO	0	1	0	0	0	1	1	1	1	0	5	0	1	1	1	3	8
81144	Non-SO	0	0	0	0	0	1	0	0	0	0	1	0	1	1	1	3	4
81147	Non-SO	0	0	0	0	0	1	1	0	1	1	4	0	1	0	1	2	6
81151	Non-SO	0	0	0	1	0	1	1	0	0	1	4	0	1	1	0	2	6
81154	Non-SO	0	0	0	0	0	1	1	0	1	0	3	0	1	1	1	3	6
81155	Non-SO	0	0	0	1	0	0	1	0	1	1	4	1	1	1	1	4	8
81171	Non-SO	0	0	0	0	0	0	0	0	0	1	1	1	1	1	0	3	4
81173	Non-SO	0	0	0	1	0	0	0	0	1	1	3	0	1	1	0	2	5
81201	Non-SO	0	0	0	0	0	0	1	0	0	0	1	0	1	1	1	3	4
81206	Non-SO	0	0	0	0	0	0	0	0	1	1	2	1	1	1	1	4	6
81209	Non-SO	0	0	0	0	0	0	0	1	0	1	2	1	1	0	1	3	5
81213	Non-SO	0	0	0	1	0	1	0	1	1	0	4	1	1	1	1	4	8
81217	Non-SO	0	0	0	1	0	1	0	0	0	0	2	1	1	1	1	4	6
81230	Non-SO	0	0	0	0	0	0	1	0	0	0	1	1	1	0	1	3	4
81232	Non-SO	0	0	0	0	0	0	1	1	0	0	2	0	1	0	0	1	3
81241	Non-SO	0	0	0	0	0	0	0	0	0	0	0	1	1	1	1	4	4
81244	Non-SO	0	0	0	1	1	1	1	0	1	0	5	1	1	1	1	4	9
81250	Non-SO	0	0	0	0	0	1	0	0	0	0	1	1	1	1	1	4	5
81272	Non-SO	0	0	0	0	0	1	1	0	0	0	2	0	1	1	1	3	5
81275	SO	0	0	0	0	0	0	1	0	0	1	2	0	1	0	0	1	3
81276	Non-SO	0	0	0	0	0	1	1	0	0	1	3	1	0	0	1	2	5
81295	Non-SO	0	0	0	1	0	0	1	0	1	1	4	0	0	0	1	1	5
81306	Non-SO	0	0	0	1	0	1	1	0	0	0	3	0	1	0	1	2	5
81317	Non-SO	0	0	0	0	0	0	0	1	0	0	1	1	1	0	1	3	4
81323	Non-SO	0	0	0	1	0	0	1	0	0	0	2	0	1	0	0	1	3
81339	SO	0	0	0	0	0	0	0	0	0	0	0	0	1	1	1	3	3
81342	Non-SO	0	0	0	1	0	0	1	0	0	1	3	0	1	0	1	2	5
81344	SO	0	0	0	1	0	1	0	0	0	1	3	0	0	1	1	2	5
81350	SO	0	0	0	1	0	0	0	0	0	0	1	1	1	1	0	3	4
81373	Non-SO	1	0	0	0	0	1	1	0	0	1	4	1	0	0	1	2	6
81378	Non-SO	0	0	0	0	0	0	1	0	1	1	3	0	1	1	1	3	6
81379	Non-SO	0	0	0	0	0	1	1	1	0	0	3	1	1	1	1	4	7
81387	Non-SO	0	0	0	0	0	0	0	0	0	0	0	1	1	1	0	3	3
81413	Non-SO	1	0	0	0	0	0	0	0	0	0	1	1	1	1	1	4	5
81427	Non-SO	0	0	0	1	0	0	1	0	0	0	2	0	1	0	1	2	4
81438	Non-SO	0	0	0	1	0	1	0	0	0	0	2	0	1	1	0	2	4
81444	SO	0	0	0	0	0	1	1	0	0	1	3	0	1	1	0	2	5
81457	Non-SO	0	0	0	0	0	1	0	1	0	0	2	1	1	1	1	4	6
81460	Non-SO	0	1	0	0	0	1	1	0	1	1	5	1	1	1	1	4	9
81462	Non-SO	0	0	0	0	0	0	0	0	0	1	1	1	0	0	0	1	2
81463	Non-SO	0	0	0	0	1	1	1	0	1	1	5	0	1	1	1	3	8
81482	Non-SO	0	0	0	1	0	1	1	0	0	1	4	0	0	0	1	1	5
81485	Non-SO	0	0	0	0	0	0	0	0	0	0	0	0	1	1	1	3	3
81487	Non-SO	0	0	0	0	0	0	1	0	1	1	3	0	1	1	1	3	6
81508	Non-SO	0	1	0	0	0	1	0	0	0	0	2	1	1	1	1	4	6
81521	Non-SO	0	1	0	0	0	1	1	0	0	0	3	1	1	0	1	3	6
81535	Non-SO	0	1	0	0	0	1	0	0	0	0	2	1	1	1	0	3	5
81537	Non-SO	0	0	0	1	0	1	1	0	0	0	3	0	1	1	0	2	5
81566	Non-SO	0	1	0	1	0	0	1	1	1	1	6	0	0	0	1	1	7
81584	Non-SO	0	0	0	0	1	0	1	0	0	0	2	0	1	1	1	3	5
81598	Non-SO	0	1	0	0	0	0	1	0	0	1	3	1	1	0	1	3	6
81599	Non-SO	0	0	0	1	0	1	1	0	0	1	4	0	0	1	1	2	6
81617	Non-SO	0	0	0	0	0	0	1	0	0	0	1	1	1	1	1	4	5
81633	Non-SO	0	0	0	0	0	1	0	0	0	0	1	1	0	1	0	2	3
81645	Non-SO	1	1	0	0	0	1	0	0	0	0	3	0	1	1	1	3	6
81661	Non-SO	0	0	0	1	0	1	1	1	1	0	5	0	1	0	1	2	7
81664	Non-SO	0	0	0	1	0	1	1	1	0	0	4	0	1	0	1	2	6
81686	SO	0	0	0	0	0	0	0	0	0	0	0	1	1	1	1	4	4
81714	SO	0	0	0	0	0	1	1	0	0	1	3	0	1	0	1	2	5
81722	Non-SO	0	1	0	0	1	1	1	0	0	1	5	0	1	0	1	2	7
81768	Non-SO	0	0	0	1	0	1	0	1	1	0	4	0	0	0	1	1	5
81772	Non-SO	0	0	0	1	1	1	1	0	1	0	5	0	1	1	1	3	8
81781	Non-SO	1	0	0	0	1	0	1	0	0	0	3	0	0	0	1	1	4
81784	Non-SO	0	0	0	0	0	0	0	1	0	0	1	1	0	1	0	2	3
81795	Non-SO	0	0	0	0	0	0	1	0	0	1	2	1	1	1	1	4	6
81801	Non-SO	0	0	0	1	0	1	0	0	0	0	2	0	0	0	1	1	3
81816	Non-SO	0	0	0	1	0	0	1	0	1	1	4	1	1	1	0	3	7
81822	Non-SO	0	0	1	0	0	1	1	0	0	1	4	0	1	1	1	3	7
81828	SO	0	0	0	1	0	1	0	0	0	0	2	1	1	1	1	4	6
81863	Non-SO	0	0	0	0	0	1	0	0	0	0	1	0	0	1	1	2	3
81866	SO	0	0	0	0	0	0	1	1	0	1	3	1	1	1	1	4	7
81867	Non-SO	0	0	0	0	0	1	1	0	0	0	2	0	1	1	1	3	5
81886	Non-SO	1	0	0	0	0	0	1	1	0	0	3	1	1	0	0	2	5
81899	Non-SO	0	0	0	1	0	0	0	0	0	0	1	1	1	0	1	3	4
81900	Non-SO	0	0	0	0	0	0	0	1	0	0	1	1	0	1	0	2	3
81919	Non-SO	0	0	0	1	0	1	1	0	0	0	3	0	1	1	1	3	6
81935	Non-SO	0	0	0	1	0	0	0	1	0	1	3	0	0	1	0	1	4
81945	Non-SO	1	1	0	1	0	0	1	0	0	0	4	1	1	0	1	3	7
81949	Non-SO	0	0	0	1	0	0	0	1	0	0	2	1	1	1	1	4	6
81950	Non-SO	0	0	0	0	0	1	1	0	0	0	2	0	1	0	1	2	4
81952	Non-SO	0	0	0	0	0	0	1	0	0	0	1	0	1	0	0	1	2
81957	Non-SO	0	0	0	0	0	1	1	0	1	0	3	0	0	1	0	1	4
81969	Non-SO	0	0	0	0	0	0	1	1	0	1	3	0	1	1	1	3	6
81975	Non-SO	0	0	0	0	0	0	0	1	0	0	1	1	1	1	1	4	5
81979	Non-SO	0	0	0	0	0	1	0	1	1	1	4	1	0	0	0	1	5
81989	Non-SO	0	0	0	0	1	0	0	0	0	0	1	1	0	0	0	1	2
81996	Non-SO	0	0	0	0	0	0	1	1	1	0	3	0	1	0	1	2	5
82001	Non-SO	0	0	0	1	0	1	1	0	0	1	4	1	1	1	1	4	8
82006	Non-SO	0	0	0	0	0	0	1	0	0	1	2	1	1	0	1	3	5
82021	Non-SO	0	0	0	0	0	0	1	1	0	0	2	0	1	1	0	2	4
82028	Non-SO	0	1	0	0	0	1	1	1	1	1	6	0	0	0	1	1	7
82043	Non-SO	0	0	0	1	0	0	0	1	0	0	2	0	1	1	1	3	5
82062	Non-SO	0	0	0	0	0	0	0	0	0	0	0	1	1	1	0	3	3
82083	Non-SO	0	1	0	0	0	1	1	0	0	0	3	0	1	0	0	1	4
82085	Non-SO	0	0	0	0	0	0	0	0	1	0	1	0	1	1	0	2	3
82087	Non-SO	0	1	0	1	0	1	1	1	0	1	6	1	0	0	1	2	8
82099	Non-SO	0	0	0	1	0	0	1	0	0	0	2	0	1	1	0	2	4
82103	Non-SO	0	0	0	1	0	1	0	1	0	1	4	1	1	0	0	2	6
82105	Non-SO	0	0	0	1	0	1	1	0	0	0	3	0	1	0	1	2	5
82126	Non-SO	0	1	0	0	0	1	1	0	0	0	3	1	1	0	0	2	5
82144	Non-SO	0	0	0	1	0	0	0	0	0	0	1	0	0	0	1	1	2
82147	Non-SO	0	0	0	0	0	1	1	0	0	0	2	0	0	0	1	1	3
82152	Non-SO	0	1	0	0	0	0	0	0	0	0	1	1	1	1	1	4	5
82153	Non-SO	0	0	0	1	0	1	1	0	1	0	4	0	1	1	1	3	7
82163	Non-SO	0	0	0	1	0	1	1	0	0	1	4	1	1	1	0	3	7
82169	Non-SO	0	1	0	0	0	1	1	0	1	1	5	1	1	1	1	4	9
82190	Non-SO	0	0	0	0	0	1	1	1	0	0	3	0	0	1	1	2	5
82192	Non-SO	0	0	0	1	0	0	1	1	0	1	4	1	1	1	1	4	8
82197	Non-SO	0	0	0	0	0	1	1	1	0	1	4	0	1	0	1	2	6
82211	Non-SO	0	0	0	0	0	1	1	0	0	0	2	0	1	0	1	2	4
82213	Non-SO	0	0	0	0	0	1	1	1	0	1	4	0	1	0	1	2	6
82219	Non-SO	0	0	0	0	0	0	0	0	0	0	0	0	1	1	0	2	2
82225	Non-SO	0	0	0	1	0	0	1	0	0	0	2	1	1	1	0	3	5
82231	Non-SO	0	0	0	1	0	0	1	0	0	1	3	0	1	0	1	2	5
82241	Non-SO	0	0	0	1	0	1	1	0	1	1	5	0	1	1	1	3	8
82258	Non-SO	0	0	1	0	0	0	1	0	0	0	2	0	1	1	1	3	5
82283	Non-SO	0	0	0	1	0	0	1	0	0	0	2	0	1	1	0	2	4
82288	Non-SO	0	0	0	0	0	1	1	0	0	1	3	0	0	1	1	2	5
82321	Non-SO	0	0	0	0	1	0	1	0	0	1	3	0	1	1	1	3	6
82329	Non-SO	0	0	0	0	0	1	1	0	0	0	2	0	1	1	1	3	5
82330	Non-SO	0	0	0	0	0	1	1	1	0	1	4	0	1	0	0	1	5
82335	Non-SO	0	1	0	0	0	0	1	1	0	1	4	1	1	0	1	3	7
82353	Non-SO	1	1	0	1	0	0	0	0	0	0	3	1	1	1	1	4	7
82354	SO	0	0	0	0	1	1	0	0	0	0	2	0	1	1	1	3	5
82359	Non-SO	0	0	0	0	0	0	0	0	0	1	1	1	1	1	1	4	5
82360	Non-SO	0	0	0	0	0	0	1	1	0	1	3	1	1	1	1	4	7
82375	Non-SO	0	0	0	1	0	0	1	0	1	0	3	0	1	1	1	3	6
82405	Non-SO	0	0	0	1	0	0	0	0	0	0	1	1	1	1	1	4	5
82413	Non-SO	0	1	0	1	0	1	0	0	0	1	4	1	1	0	1	3	7
82416	Non-SO	0	0	0	0	0	0	0	0	0	0	0	1	1	0	1	3	3
82417	SO	0	1	0	0	0	1	1	1	0	0	4	1	1	1	0	3	7
82427	Non-SO	0	0	0	0	0	0	1	0	0	0	1	1	1	0	1	3	4
82439	Non-SO	0	0	0	1	0	0	1	0	0	1	3	1	1	0	1	3	6
82445	Non-SO	1	0	0	0	0	1	1	0	0	0	3	0	0	1	1	2	5
82461	Non-SO	0	0	0	1	0	1	1	0	1	0	4	0	1	1	1	3	7
82513	Non-SO	0	0	0	0	0	0	0	0	0	0	0	1	1	0	1	3	3
82517	Non-SO	0	0	0	1	1	1	1	0	0	1	5	0	1	1	1	3	8
82536	Non-SO	0	0	0	0	0	1	0	0	0	1	2	1	1	1	1	4	6
82554	Non-SO	0	1	0	0	0	1	1	1	0	0	4	0	1	1	1	3	7
82558	Non-SO	0	0	0	0	0	0	0	0	0	0	0	1	0	1	1	3	3
82559	Non-SO	0	0	0	1	0	1	1	0	0	0	3	1	1	1	1	4	7
82569	Non-SO	0	0	0	0	1	0	0	0	0	0	1	1	1	1	1	4	5
82580	Non-SO	0	1	0	0	0	0	1	0	1	0	3	1	0	0	0	1	4
82597	Non-SO	0	0	0	0	0	0	1	0	0	1	2	0	1	0	1	2	4
82609	SO	0	0	0	0	0	1	1	0	0	0	2	0	0	0	1	1	3
82615	Non-SO	0	0	0	0	0	1	0	1	0	0	2	0	0	0	1	1	3
82618	Non-SO	0	0	0	1	0	0	1	0	0	1	3	0	1	1	1	3	6
82646	SO	0	0	0	1	0	0	1	0	0	0	2	0	1	0	1	2	4
82664	Non-SO	0	0	0	1	0	1	0	0	0	0	2	0	1	0	0	1	3
82665	Non-SO	0	0	0	0	0	1	1	0	0	1	3	0	1	0	1	2	5
82666	Non-SO	0	0	0	0	0	0	0	0	1	1	2	1	1	0	1	3	5
82674	Non-SO	0	1	0	0	0	1	1	0	1	0	4	0	1	0	1	2	6
82678	Non-SO	0	0	0	1	0	1	1	0	0	0	3	0	1	1	0	2	5
82685	Non-SO	0	0	0	1	0	0	0	1	0	0	2	1	1	1	1	4	6
82703	Non-SO	0	1	0	0	0	1	1	1	1	0	5	0	1	0	1	2	7
82720	Non-SO	0	0	0	1	0	1	0	0	0	0	2	1	1	1	1	4	6
82721	Non-SO	0	0	0	1	0	1	0	0	0	0	2	0	0	0	1	1	3
82739	Non-SO	1	0	0	1	0	1	1	0	0	1	5	0	0	1	1	2	7
82742	Non-SO	0	1	0	0	0	0	1	0	0	1	3	1	1	0	0	2	5
82743	Non-SO	0	0	0	1	0	1	1	0	0	1	4	0	0	0	0	0	4
82756	Non-SO	0	0	0	1	0	0	1	0	0	0	2	1	1	1	0	3	5
82758	SO	0	0	0	1	0	0	0	1	0	1	3	0	0	0	0	0	3
82766	Non-SO	0	0	0	0	0	0	1	0	1	0	2	0	1	0	1	2	4
82769	Non-SO	0	0	0	1	0	0	0	0	0	0	1	1	1	1	1	4	5
82770	Non-SO	0	0	0	0	0	0	0	0	0	0	0	0	0	0	1	1	1
82775	Non-SO	0	0	0	1	0	0	1	0	0	0	2	0	1	0	1	2	4
82778	Non-SO	0	1	0	0	1	0	1	1	0	1	5	0	0	1	1	2	7
82782	Non-SO	0	0	0	1	0	0	1	0	0	0	2	0	1	1	1	3	5
82791	Non-SO	0	0	0	0	0	0	0	0	0	0	0	1	0	0	0	1	1
82794	Non-SO	0	0	0	0	0	0	0	0	0	0	0	1	1	0	1	3	3
82811	Non-SO	1	1	0	0	0	0	1	1	1	1	6	1	1	1	1	4	10
82832	Non-SO	0	0	0	0	0	0	0	0	0	0	0	1	1	1	0	3	3
82841	Non-SO	0	0	0	0	0	0	0	1	0	0	1	0	1	0	0	1	2
82851	Non-SO	1	1	0	0	0	1	1	0	0	1	5	0	1	0	1	2	7
82857	Non-SO	0	0	0	0	1	1	1	1	0	0	4	0	1	0	0	1	5
82860	Non-SO	0	0	0	1	0	0	1	0	0	0	2	0	0	0	1	1	3
82897	Non-SO	0	0	0	1	0	1	0	1	0	0	3	1	1	0	0	2	5
82903	Non-SO	0	0	0	1	1	0	1	0	0	0	3	0	1	1	0	2	5
82909	Non-SO	0	0	0	0	0	1	1	0	1	1	4	0	0	1	1	2	6
82916	Non-SO	0	0	0	0	0	0	0	0	0	1	1	1	1	0	1	3	4
82920	Non-SO	0	0	0	0	0	0	0	0	0	1	1	1	1	1	1	4	5
82926	Non-SO	0	0	0	0	0	0	1	0	0	1	2	0	1	1	1	3	5
82929	Non-SO	0	0	0	1	0	1	1	0	0	1	4	1	1	1	1	4	8
82959	Non-SO	0	0	0	0	0	0	0	0	0	0	0	1	1	1	1	4	4
82962	Non-SO	0	0	0	0	0	1	1	0	0	0	2	1	1	0	1	3	5
82974	Non-SO	0	0	0	0	0	1	1	0	0	0	2	0	1	0	1	2	4
82997	SO	0	1	0	0	0	1	1	1	0	0	4	0	1	0	0	1	5
83002	Non-SO	0	0	0	0	1	1	1	0	0	0	3	0	1	1	0	2	5
83027	Non-SO	0	1	0	0	0	1	1	0	1	1	5	0	0	0	0	0	5
83031	SO	0	0	0	0	0	0	0	0	1	1	2	1	1	0	1	3	5
83045	Non-SO	0	0	0	0	0	1	1	0	0	1	3	0	1	0	1	2	5
83048	Non-SO	0	0	0	1	0	0	0	0	0	0	1	1	0	0	1	2	3
83050	Non-SO	0	0	0	0	0	1	0	1	0	1	3	0	1	0	1	2	5
83061	SO	0	0	0	1	0	1	0	1	0	0	3	0	1	0	1	2	5
83063	Non-SO	0	0	0	1	0	0	0	0	0	1	2	1	0	1	1	3	5
83073	Non-SO	0	0	0	0	0	0	1	0	0	0	1	0	0	0	1	1	2
83100	SO	0	0	0	0	0	0	0	0	0	0	0	1	0	0	1	2	2
83104	Non-SO	1	0	0	1	0	1	1	1	0	0	5	0	0	0	0	0	5
83108	Non-SO	0	0	0	0	1	0	0	0	0	1	2	0	0	1	1	2	4
83122	Non-SO	0	0	0	1	0	0	0	0	0	0	1	1	1	1	1	4	5
83123	Non-SO	0	0	0	0	0	1	0	0	1	1	3	0	1	0	0	1	4
83125	Non-SO	0	1	1	1	0	1	1	0	0	1	6	0	1	1	1	3	9
83138	Non-SO	0	0	0	0	0	1	1	0	1	0	3	0	1	0	0	1	4
83148	Non-SO	0	0	0	0	1	1	1	0	0	1	4	0	0	0	0	0	4
83159	Non-SO	0	0	0	0	0	0	0	1	0	0	1	1	1	1	1	4	5
83165	Non-SO	0	0	0	0	0	0	1	0	1	1	3	1	1	1	1	4	7
83171	Non-SO	0	0	0	0	0	1	0	0	0	0	1	1	1	1	1	4	5
83182	Non-SO	0	0	0	0	1	0	0	0	1	1	3	1	0	1	1	3	6
83201	Non-SO	0	0	0	0	0	0	0	0	0	0	0	1	0	0	0	1	1
83212	Non-SO	0	0	0	0	0	0	0	0	0	0	0	1	1	1	1	4	4
83218	Non-SO	0	0	0	1	0	1	0	0	1	0	3	0	1	0	1	2	5
83222	Non-SO	0	0	0	0	0	0	0	0	0	0	0	1	1	1	1	4	4
83233	Non-SO	0	0	0	0	0	1	1	1	0	0	3	1	1	1	1	4	7
83236	Non-SO	0	0	0	1	0	0	1	0	0	1	3	1	1	1	1	4	7
83237	Non-SO	0	0	0	0	0	0	0	1	0	0	1	0	0	1	0	1	2
83241	Non-SO	0	0	0	0	0	0	0	0	0	0	0	1	1	1	1	4	4
83253	Non-SO	1	0	0	1	0	0	1	0	1	1	5	1	1	1	0	3	8
83284	Non-SO	0	0	0	0	0	0	1	0	0	1	2	0	1	1	0	2	4
83314	Non-SO	0	0	0	0	0	0	1	1	0	0	2	0	0	0	0	0	2
83328	Non-SO	0	0	0	0	0	1	1	0	0	0	2	0	1	1	0	2	4
83333	Non-SO	0	1	0	0	0	0	1	1	1	1	5	1	1	0	1	3	8
83345	Non-SO	0	0	0	0	0	0	0	0	0	0	0	1	1	1	1	4	4
83354	Non-SO	0	0	0	0	0	0	0	0	0	0	0	1	1	1	1	4	4
83364	SO	0	0	0	1	0	1	1	0	0	0	3	1	1	0	1	3	6
83365	Non-SO	0	1	0	1	0	0	1	0	0	1	4	1	1	0	1	3	7
83379	Non-SO	0	0	0	0	0	1	1	1	0	0	3	1	0	1	1	3	6
83380	Non-SO	0	0	0	1	0	1	0	0	1	0	3	1	1	1	1	4	7
83381	Non-SO	0	1	0	1	0	1	0	0	1	0	4	1	0	0	0	1	5
83385	Non-SO	0	1	0	1	0	1	1	0	0	1	5	0	1	1	1	3	8
83388	Non-SO	0	0	0	0	0	1	1	0	1	0	3	1	1	1	1	4	7
83391	SO	0	0	0	0	0	1	1	0	1	0	3	0	0	0	0	0	3
83398	Non-SO	0	0	0	0	0	1	0	0	1	0	2	0	1	0	1	2	4
83414	SO	0	0	0	0	1	0	1	0	0	0	2	1	1	0	1	3	5
83424	Non-SO	0	1	0	0	0	0	1	1	0	1	4	1	0	0	0	1	5
83426	Non-SO	0	0	0	0	0	1	1	1	0	0	3	0	0	0	1	1	4
83437	Non-SO	0	0	0	0	0	0	1	0	0	0	1	0	0	1	1	2	3
83483	Non-SO	0	0	0	1	0	0	1	0	0	1	3	1	1	0	1	3	6
83510	Non-SO	0	0	0	0	0	0	1	0	0	0	1	1	1	1	1	4	5
83514	Non-SO	0	0	0	0	0	0	1	0	0	1	2	1	1	1	1	4	6
83520	Non-SO	0	0	0	0	0	0	1	0	1	1	3	0	1	0	1	2	5
83524	Non-SO	0	1	0	0	0	0	1	1	0	0	3	1	1	1	1	4	7
83526	SO	1	0	0	1	0	1	1	0	1	1	6	1	1	1	1	4	10
83546	Non-SO	0	0	0	0	0	1	0	0	0	1	2	1	1	1	1	4	6
83554	Non-SO	0	0	0	0	0	0	1	1	0	1	3	0	1	0	0	1	4
83556	Non-SO	0	0	0	0	0	0	0	1	0	0	1	1	1	1	1	4	5
83563	Non-SO	0	1	0	0	0	1	0	1	0	0	3	0	1	0	0	1	4
83569	Non-SO	0	0	0	1	0	0	0	0	0	0	1	1	0	1	1	3	4
83586	Non-SO	0	0	0	0	0	0	0	0	0	0	0	0	0	1	1	2	2
83589	Non-SO	0	0	0	0	0	0	1	0	1	1	3	1	1	1	1	4	7
83592	Non-SO	0	0	0	1	0	1	1	0	0	0	3	1	1	0	1	3	6
83624	Non-SO	0	0	0	0	0	1	1	0	0	0	2	0	0	0	0	0	2
83627	Non-SO	0	0	0	1	0	0	0	0	0	1	2	1	1	1	1	4	6
83632	Non-SO	0	0	0	1	0	0	0	0	0	0	1	0	0	1	0	1	2
83633	Non-SO	0	1	0	0	0	1	1	0	1	1	5	0	1	1	1	3	8
83634	Non-SO	0	0	0	0	0	1	0	0	0	0	1	1	0	1	1	3	4
83658	SO	0	1	0	1	0	1	0	0	0	0	3	0	1	0	1	2	5
83676	Non-SO	0	0	0	1	0	0	1	0	0	0	2	0	1	1	1	3	5
83690	Non-SO	0	0	0	0	0	1	1	0	0	1	3	0	1	1	1	3	6
83701	Non-SO	0	0	0	0	0	0	1	0	0	1	2	1	1	1	1	4	6
83715	Non-SO	0	0	0	0	0	0	0	0	0	0	0	0	1	1	0	2	2
83721	Non-SO	0	1	0	1	0	1	1	1	0	1	6	1	1	1	1	4	10
83733	Non-SO	0	0	0	1	0	0	0	0	0	0	1	0	1	0	1	2	3
83735	Non-SO	0	0	0	1	0	1	1	0	0	1	4	1	1	1	1	4	8
83744	Non-SO	0	0	0	0	0	0	0	0	0	0	0	1	0	0	1	2	2
83747	Non-SO	0	0	0	1	0	0	0	0	0	0	1	1	1	1	1	4	5
83750	Non-SO	0	0	0	0	0	0	1	0	0	0	1	0	0	1	1	2	3
83757	SO	0	0	0	1	0	0	0	0	0	1	2	0	1	0	1	2	4
83767	Non-SO	0	1	0	0	0	0	0	0	1	0	2	0	1	0	1	2	4
83769	Non-SO	0	0	0	0	0	0	0	0	0	0	0	1	1	1	1	4	4
83777	Non-SO	0	0	0	0	0	0	1	0	0	1	2	1	1	1	1	4	6
83790	Non-SO	0	0	0	1	0	1	1	1	1	0	5	0	0	1	1	2	7
83829	Non-SO	0	0	1	0	0	0	1	0	1	1	4	0	1	1	1	3	7
83832	Non-SO	0	1	0	0	1	1	1	0	1	0	5	0	1	1	1	3	8
83837	SO	0	0	0	0	0	1	1	0	0	0	2	0	1	1	0	2	4
83853	Non-SO	0	0	0	0	0	0	0	0	0	0	0	1	1	0	0	2	2
83854	Non-SO	0	0	0	0	0	1	1	1	0	0	3	1	1	1	0	3	6
83870	Non-SO	0	0	0	0	0	0	1	1	1	1	4	0	1	0	1	2	6
83887	Non-SO	0	0	0	0	1	0	0	0	0	0	1	0	1	1	1	3	4
83900	Non-SO	0	0	0	1	0	1	1	1	0	0	4	1	1	0	1	3	7
83902	Non-SO	0	0	0	0	0	1	0	0	0	1	2	0	1	0	1	2	4
83908	Non-SO	0	0	0	1	0	0	0	0	0	1	2	1	1	0	1	3	5
83909	Non-SO	0	0	0	1	0	1	0	1	0	0	3	0	1	1	0	2	5
83924	Non-SO	0	0	0	0	0	0	1	0	0	0	1	1	1	1	1	4	5
83950	Non-SO	0	0	0	1	0	0	1	0	0	0	2	0	1	1	1	3	5
83953	Non-SO	0	0	0	0	1	1	0	0	0	0	2	0	1	1	0	2	4
83954	Non-SO	0	1	0	1	0	1	1	0	0	0	4	1	0	0	1	2	6
83955	Non-SO	0	0	0	0	0	0	0	0	0	0	0	1	1	1	1	4	4
83958	Non-SO	0	0	0	0	0	1	1	0	0	0	2	0	1	0	1	2	4
84001	Non-SO	0	0	0	1	0	0	1	0	1	1	4	1	1	1	0	3	7
84002	Non-SO	0	0	0	1	1	0	0	0	0	1	3	1	0	0	0	1	4
84006	Non-SO	0	0	0	0	0	1	0	1	1	0	3	0	1	1	1	3	6
[truncated: 1,748 more rows]
